# Supplementary material for: Genome-Wide Association Study of Salt Tolerance at the Seed Germination Stage in Flax (Linum usitatissimum L.)
Source: Genes (Basel). 2022 Mar 10;13(3):486. doi: 10.3390/genes13030486 (PMC8949523; doi:10.3390/genes13030486)
Supplement: Supplementary file 1 [file genes-13-00486-s001.zip]

Archive with 3 entries (2 files):
- Supplementary files/Supplementary Figures.pdf
- Supplementary files/Supplementary Tables.xlsx
- Supplementary files/
