# Supplementary material for: Genome-Wide Association Study of Salt Tolerance at the Seed Germination Stage in Flax (Linum usitatissimum L.)
Source: Genes (Basel). 2022 Mar 10;13(3):486. doi: 10.3390/genes13030486 (PMC8949523; doi:10.3390/genes13030486)
Supplement: Supplementary file 1 [file genes-13-00486-s001.zip › Supplementary files/Supplementary Tables.xlsx]

## Sheet: Supplementary Table S1
Supplementary Table S1. The DEGs of Yu et al. 2014
Gene	Up or Down-regulation of DEGs
Lus10000004	Up
Lus10000007	Up
Lus10000015	Up
Lus10000054	Up
Lus10000071	Up
Lus10000091	Up
Lus10000099	Up
Lus10000103	Up
Lus10000105	Up
Lus10000193	Up
Lus10000201	Up
Lus10000202	Up
Lus10000223	Up
Lus10000227	Up
Lus10000233	Up
Lus10000242	Up
Lus10000246	Up
Lus10000257	Up
Lus10000267	Up
Lus10000293	Up
Lus10000294	Up
Lus10000311	Up
Lus10000316	Up
Lus10000324	Up
Lus10000350	Up
Lus10000355	Up
Lus10000361	Up
Lus10000376	Up
Lus10000394	Up
Lus10000409	Up
Lus10000422	Up
Lus10000442	Up
Lus10000454	Up
Lus10000458	Up
Lus10000465	Up
Lus10000514	Up
Lus10000527	Up
Lus10000543	Up
Lus10000564	Up
Lus10000574	Up
Lus10000591	Up
Lus10000654	Up
Lus10000659	Up
Lus10000703	Up
Lus10000732	Up
Lus10000750	Up
Lus10000771	Up
Lus10000783	Up
Lus10000803	Up
Lus10000815	Up
Lus10000834	Up
Lus10000855	Up
Lus10000858	Up
Lus10000878	Up
Lus10000881	Up
Lus10000915	Up
Lus10000932	Up
Lus10000956	Up
Lus10000974	Up
Lus10001003	Up
Lus10001009	Up
Lus10001014	Up
Lus10001050	Up
Lus10001062	Up
Lus10001079	Up
Lus10001103	Up
Lus10001127	Up
Lus10001165	Up
Lus10001168	Up
Lus10001201	Up
Lus10001234	Up
Lus10001247	Up
Lus10001252	Up
Lus10001276	Up
Lus10001279	Up
Lus10001300	Up
Lus10001312	Up
Lus10001370	Up
Lus10001398	Up
Lus10001469	Up
Lus10001472	Up
Lus10001510	Up
Lus10001520	Up
Lus10001526	Up
Lus10001535	Up
Lus10001540	Up
Lus10001557	Up
Lus10001570	Up
Lus10001577	Up
Lus10001643	Up
Lus10001706	Up
Lus10001734	Up
Lus10001746	Up
Lus10001750	Up
Lus10001758	Up
Lus10001776	Up
Lus10001803	Up
Lus10001814	Up
Lus10001842	Up
Lus10001846	Up
Lus10001855	Up
Lus10001898	Up
Lus10001909	Up
Lus10001933	Up
Lus10002070	Up
Lus10002072	Up
Lus10002077	Up
Lus10002079	Up
Lus10002132	Up
Lus10002176	Up
Lus10002194	Up
Lus10002199	Up
Lus10002231	Up
Lus10002277	Up
Lus10002281	Up
Lus10002291	Up
Lus10002295	Up
Lus10002319	Up
Lus10002324	Up
Lus10002357	Up
Lus10002365	Up
Lus10002466	Up
Lus10002483	Up
Lus10002539	Up
Lus10002550	Up
Lus10002582	Up
Lus10002609	Up
Lus10002627	Up
Lus10002645	Up
Lus10002661	Up
Lus10002662	Up
Lus10002668	Up
Lus10002732	Up
Lus10002770	Up
Lus10002781	Up
Lus10002795	Up
Lus10002802	Up
Lus10002825	Up
Lus10002841	Up
Lus10002855	Up
Lus10002859	Up
Lus10002905	Up
Lus10002918	Up
Lus10002942	Up
Lus10002976	Up
Lus10002983	Up
Lus10003005	Up
Lus10003053	Up
Lus10003055	Up
Lus10003056	Up
Lus10003105	Up
Lus10003122	Up
Lus10003128	Up
Lus10003145	Up
Lus10003147	Up
Lus10003148	Up
Lus10003150	Up
Lus10003156	Up
Lus10003173	Up
Lus10003184	Up
Lus10003190	Up
Lus10003210	Up
Lus10003234	Up
Lus10003266	Up
Lus10003267	Up
Lus10003269	Up
Lus10003330	Up
Lus10003336	Up
Lus10003361	Up
Lus10003389	Up
Lus10003394	Up
Lus10003396	Up
Lus10003403	Up
Lus10003406	Up
Lus10003421	Up
Lus10003439	Up
Lus10003446	Up
Lus10003452	Up
Lus10003455	Up
Lus10003476	Up
Lus10003490	Up
Lus10003540	Up
Lus10003601	Up
Lus10003613	Up
Lus10003680	Up
Lus10003704	Up
Lus10003706	Up
Lus10003739	Up
Lus10003740	Up
Lus10003742	Up
Lus10003761	Up
Lus10003784	Up
Lus10003789	Up
Lus10003797	Up
Lus10003839	Up
Lus10003847	Up
Lus10003858	Up
Lus10003875	Up
Lus10003879	Up
Lus10003887	Up
Lus10003889	Up
Lus10003925	Up
Lus10003939	Up
Lus10003958	Up
Lus10003966	Up
Lus10003989	Up
Lus10004011	Up
Lus10004020	Up
Lus10004024	Up
Lus10004028	Up
Lus10004029	Up
Lus10004032	Up
Lus10004051	Up
Lus10004083	Up
Lus10004116	Up
Lus10004133	Up
Lus10004150	Up
Lus10004189	Up
Lus10004206	Up
Lus10004217	Up
Lus10004227	Up
Lus10004267	Up
Lus10004280	Up
Lus10004293	Up
Lus10004310	Up
Lus10004331	Up
Lus10004359	Up
Lus10004365	Up
Lus10004410	Up
Lus10004417	Up
Lus10004432	Up
Lus10004436	Up
Lus10004455	Up
Lus10004498	Up
Lus10004519	Up
Lus10004532	Up
Lus10004534	Up
Lus10004542	Up
Lus10004572	Up
Lus10004588	Up
Lus10004594	Up
Lus10004619	Up
Lus10004621	Up
Lus10004679	Up
Lus10004716	Up
Lus10004728	Up
Lus10004752	Up
Lus10004771	Up
Lus10004794	Up
Lus10004804	Up
Lus10004806	Up
Lus10004808	Up
Lus10004828	Up
Lus10004833	Up
Lus10004846	Up
Lus10004848	Up
Lus10004851	Up
Lus10004903	Up
Lus10004949	Up
Lus10004960	Up
Lus10004967	Up
Lus10004984	Up
Lus10005016	Up
Lus10005017	Up
Lus10005037	Up
Lus10005041	Up
Lus10005052	Up
Lus10005053	Up
Lus10005055	Up
Lus10005087	Up
Lus10005089	Up
Lus10005104	Up
Lus10005149	Up
Lus10005158	Up
Lus10005178	Up
Lus10005180	Up
Lus10005186	Up
Lus10005214	Up
Lus10005225	Up
Lus10005239	Up
Lus10005245	Up
Lus10005260	Up
Lus10005262	Up
Lus10005272	Up
Lus10005343	Up
Lus10005413	Up
Lus10005439	Up
Lus10005455	Up
Lus10005523	Up
Lus10005525	Up
Lus10005548	Up
Lus10005572	Up
Lus10005596	Up
Lus10005605	Up
Lus10005608	Up
Lus10005625	Up
Lus10005647	Up
Lus10005653	Up
Lus10005686	Up
Lus10005713	Up
Lus10005731	Up
Lus10005733	Up
Lus10005762	Up
Lus10005848	Up
Lus10005884	Up
Lus10005887	Up
Lus10005915	Up
Lus10005923	Up
Lus10005925	Up
Lus10005928	Up
Lus10005949	Up
Lus10005999	Up
Lus10006034	Up
Lus10006105	Up
Lus10006146	Up
Lus10006179	Up
Lus10006189	Up
Lus10006193	Up
Lus10006194	Up
Lus10006216	Up
Lus10006222	Up
Lus10006239	Up
Lus10006336	Up
Lus10006337	Up
Lus10006342	Up
Lus10006388	Up
Lus10006408	Up
Lus10006412	Up
Lus10006430	Up
Lus10006444	Up
Lus10006467	Up
Lus10006480	Up
Lus10006547	Up
Lus10006548	Up
Lus10006549	Up
Lus10006550	Up
Lus10006552	Up
Lus10006567	Up
Lus10006579	Up
Lus10006615	Up
Lus10006625	Up
Lus10006638	Up
Lus10006705	Up
Lus10006777	Up
Lus10006786	Up
Lus10006798	Up
Lus10006802	Up
Lus10006824	Up
Lus10006825	Up
Lus10006836	Up
Lus10006848	Up
Lus10006895	Up
Lus10006906	Up
Lus10006920	Up
Lus10006926	Up
Lus10006943	Up
Lus10006957	Up
Lus10006970	Up
Lus10007019	Up
Lus10007022	Up
Lus10007055	Up
Lus10007073	Up
Lus10007074	Up
Lus10007076	Up
Lus10007081	Up
Lus10007099	Up
Lus10007159	Up
Lus10007171	Up
Lus10007176	Up
Lus10007178	Up
Lus10007235	Up
Lus10007251	Up
Lus10007275	Up
Lus10007297	Up
Lus10007326	Up
Lus10007336	Up
Lus10007343	Up
Lus10007349	Up
Lus10007371	Up
Lus10007372	Up
Lus10007424	Up
Lus10007426	Up
Lus10007439	Up
Lus10007544	Up
Lus10007563	Up
Lus10007564	Up
Lus10007590	Up
Lus10007597	Up
Lus10007608	Up
Lus10007609	Up
Lus10007656	Up
Lus10007679	Up
Lus10007684	Up
Lus10007713	Up
Lus10007714	Up
Lus10007726	Up
Lus10007731	Up
Lus10007740	Up
Lus10007746	Up
Lus10007752	Up
Lus10007755	Up
Lus10007777	Up
Lus10007785	Up
Lus10007792	Up
Lus10007818	Up
Lus10007832	Up
Lus10007839	Up
Lus10007841	Up
Lus10007844	Up
Lus10007847	Up
Lus10007848	Up
Lus10007853	Up
Lus10007856	Up
Lus10007872	Up
Lus10007874	Up
Lus10007879	Up
Lus10007900	Up
Lus10007904	Up
Lus10007914	Up
Lus10007956	Up
Lus10007959	Up
Lus10007966	Up
Lus10007971	Up
Lus10007972	Up
Lus10007973	Up
Lus10007998	Up
Lus10008005	Up
Lus10008019	Up
Lus10008022	Up
Lus10008075	Up
Lus10008085	Up
Lus10008096	Up
Lus10008128	Up
Lus10008129	Up
Lus10008159	Up
Lus10008164	Up
Lus10008169	Up
Lus10008174	Up
Lus10008180	Up
Lus10008207	Up
Lus10008214	Up
Lus10008219	Up
Lus10008240	Up
Lus10008330	Up
Lus10008361	Up
Lus10008368	Up
Lus10008379	Up
Lus10008446	Up
Lus10008493	Up
Lus10008502	Up
Lus10008509	Up
Lus10008522	Up
Lus10008536	Up
Lus10008538	Up
Lus10008566	Up
Lus10008589	Up
Lus10008602	Up
Lus10008606	Up
Lus10008608	Up
Lus10008619	Up
Lus10008638	Up
Lus10008687	Up
Lus10008689	Up
Lus10008755	Up
Lus10008759	Up
Lus10008767	Up
Lus10008773	Up
Lus10008775	Up
Lus10008787	Up
Lus10008804	Up
Lus10008830	Up
Lus10008834	Up
Lus10008846	Up
Lus10008865	Up
Lus10008878	Up
Lus10008881	Up
Lus10008929	Up
Lus10008935	Up
Lus10009011	Up
Lus10009037	Up
Lus10009038	Up
Lus10009041	Up
Lus10009085	Up
Lus10009092	Up
Lus10009121	Up
Lus10009135	Up
Lus10009152	Up
Lus10009157	Up
Lus10009189	Up
Lus10009211	Up
Lus10009234	Up
Lus10009260	Up
Lus10009285	Up
Lus10009364	Up
Lus10009397	Up
Lus10009398	Up
Lus10009412	Up
Lus10009468	Up
Lus10009469	Up
Lus10009481	Up
Lus10009486	Up
Lus10009582	Up
Lus10009587	Up
Lus10009662	Up
Lus10009675	Up
Lus10009679	Up
Lus10009690	Up
Lus10009698	Up
Lus10009731	Up
Lus10009734	Up
Lus10009762	Up
Lus10009764	Up
Lus10009766	Up
Lus10009780	Up
Lus10009808	Up
Lus10009824	Up
Lus10009826	Up
Lus10009848	Up
Lus10009876	Up
Lus10009888	Up
Lus10009900	Up
Lus10009911	Up
Lus10009921	Up
Lus10009926	Up
Lus10009941	Up
Lus10009979	Up
Lus10010002	Up
Lus10010013	Up
Lus10010031	Up
Lus10010035	Up
Lus10010090	Up
Lus10010105	Up
Lus10010107	Up
Lus10010137	Up
Lus10010140	Up
Lus10010166	Up
Lus10010171	Up
Lus10010222	Up
Lus10010225	Up
Lus10010242	Up
Lus10010255	Up
Lus10010257	Up
Lus10010273	Up
Lus10010284	Up
Lus10010294	Up
Lus10010318	Up
Lus10010338	Up
Lus10010342	Up
Lus10010343	Up
Lus10010347	Up
Lus10010357	Up
Lus10010387	Up
Lus10010448	Up
Lus10010470	Up
Lus10010476	Up
Lus10010488	Up
Lus10010489	Up
Lus10010490	Up
Lus10010502	Up
Lus10010537	Up
Lus10010554	Up
Lus10010566	Up
Lus10010570	Up
Lus10010648	Up
Lus10010699	Up
Lus10010716	Up
Lus10010765	Up
Lus10010798	Up
Lus10010802	Up
Lus10010854	Up
Lus10010858	Up
Lus10010864	Up
Lus10010866	Up
Lus10010868	Up
Lus10010882	Up
Lus10010884	Up
Lus10010922	Up
Lus10010929	Up
Lus10010938	Up
Lus10010939	Up
Lus10010959	Up
Lus10010977	Up
Lus10010989	Up
Lus10011013	Up
Lus10011017	Up
Lus10011031	Up
Lus10011035	Up
Lus10011039	Up
Lus10011040	Up
Lus10011052	Up
Lus10011056	Up
Lus10011064	Up
Lus10011085	Up
Lus10011092	Up
Lus10011097	Up
Lus10011140	Up
Lus10011172	Up
Lus10011213	Up
Lus10011215	Up
Lus10011218	Up
Lus10011241	Up
Lus10011292	Up
Lus10011365	Up
Lus10011366	Up
Lus10011385	Up
Lus10011396	Up
Lus10011455	Up
Lus10011472	Up
Lus10011495	Up
Lus10011505	Up
Lus10011512	Up
Lus10011522	Up
Lus10011549	Up
Lus10011553	Up
Lus10011555	Up
Lus10011562	Up
Lus10011578	Up
Lus10011641	Up
Lus10011730	Up
Lus10011827	Up
Lus10011867	Up
Lus10011884	Up
Lus10011892	Up
Lus10011902	Up
Lus10011986	Up
Lus10011987	Up
Lus10011992	Up
Lus10011993	Up
Lus10012009	Up
Lus10012018	Up
Lus10012036	Up
Lus10012069	Up
Lus10012115	Up
Lus10012123	Up
Lus10012161	Up
Lus10012179	Up
Lus10012181	Up
Lus10012185	Up
Lus10012216	Up
Lus10012241	Up
Lus10012255	Up
Lus10012281	Up
Lus10012285	Up
Lus10012286	Up
Lus10012357	Up
Lus10012376	Up
Lus10012442	Up
Lus10012450	Up
Lus10012457	Up
Lus10012515	Up
Lus10012542	Up
Lus10012570	Up
Lus10012571	Up
Lus10012582	Up
Lus10012583	Up
Lus10012594	Up
Lus10012600	Up
Lus10012605	Up
Lus10012652	Up
Lus10012656	Up
Lus10012668	Up
Lus10012679	Up
Lus10012690	Up
Lus10012695	Up
Lus10012705	Up
Lus10012741	Up
Lus10012768	Up
Lus10012821	Up
Lus10012842	Up
Lus10012884	Up
Lus10012917	Up
Lus10012937	Up
Lus10012948	Up
Lus10013034	Up
Lus10013062	Up
Lus10013069	Up
Lus10013082	Up
Lus10013129	Up
Lus10013140	Up
Lus10013181	Up
Lus10013194	Up
Lus10013230	Up
Lus10013282	Up
Lus10013291	Up
Lus10013296	Up
Lus10013297	Up
Lus10013309	Up
Lus10013316	Up
Lus10013335	Up
Lus10013336	Up
Lus10013371	Up
Lus10013393	Up
Lus10013431	Up
Lus10013438	Up
Lus10013442	Up
Lus10013489	Up
Lus10013494	Up
Lus10013496	Up
Lus10013526	Up
Lus10013564	Up
Lus10013573	Up
Lus10013584	Up
Lus10013633	Up
Lus10013701	Up
Lus10013738	Up
Lus10013740	Up
Lus10013749	Up
Lus10013752	Up
Lus10013759	Up
Lus10013771	Up
Lus10013786	Up
Lus10013788	Up
Lus10013790	Up
Lus10013797	Up
Lus10013833	Up
Lus10013863	Up
Lus10013869	Up
Lus10013883	Up
Lus10013884	Up
Lus10013886	Up
Lus10013913	Up
Lus10013947	Up
Lus10013952	Up
Lus10013959	Up
Lus10013981	Up
Lus10013984	Up
Lus10014003	Up
Lus10014004	Up
Lus10014012	Up
Lus10014024	Up
Lus10014034	Up
Lus10014038	Up
Lus10014047	Up
Lus10014054	Up
Lus10014061	Up
Lus10014064	Up
Lus10014083	Up
Lus10014086	Up
Lus10014105	Up
Lus10014120	Up
Lus10014127	Up
Lus10014148	Up
Lus10014171	Up
Lus10014188	Up
Lus10014203	Up
Lus10014241	Up
Lus10014272	Up
Lus10014278	Up
Lus10014280	Up
Lus10014343	Up
Lus10014377	Up
Lus10014379	Up
Lus10014380	Up
Lus10014394	Up
Lus10014404	Up
Lus10014411	Up
Lus10014438	Up
Lus10014448	Up
Lus10014449	Up
Lus10014456	Up
Lus10014498	Up
Lus10014501	Up
Lus10014528	Up
Lus10014532	Up
Lus10014557	Up
Lus10014575	Up
Lus10014576	Up
Lus10014588	Up
Lus10014590	Up
Lus10014629	Up
Lus10014633	Up
Lus10014646	Up
Lus10014655	Up
Lus10014688	Up
Lus10014703	Up
Lus10014713	Up
Lus10014719	Up
Lus10014740	Up
Lus10014755	Up
Lus10014771	Up
Lus10014784	Up
Lus10014804	Up
Lus10014810	Up
Lus10014831	Up
Lus10014850	Up
Lus10014869	Up
Lus10014876	Up
Lus10014886	Up
Lus10014897	Up
Lus10014905	Up
Lus10014913	Up
Lus10014917	Up
Lus10014995	Up
Lus10015022	Up
Lus10015055	Up
Lus10015062	Up
Lus10015082	Up
Lus10015096	Up
Lus10015121	Up
Lus10015143	Up
Lus10015153	Up
Lus10015196	Up
Lus10015208	Up
Lus10015209	Up
Lus10015218	Up
Lus10015223	Up
Lus10015242	Up
Lus10015261	Up
Lus10015276	Up
Lus10015285	Up
Lus10015286	Up
Lus10015296	Up
Lus10015319	Up
Lus10015369	Up
Lus10015384	Up
Lus10015402	Up
Lus10015426	Up
Lus10015448	Up
Lus10015449	Up
Lus10015478	Up
Lus10015489	Up
Lus10015505	Up
Lus10015507	Up
Lus10015517	Up
Lus10015521	Up
Lus10015546	Up
Lus10015573	Up
Lus10015590	Up
Lus10015628	Up
Lus10015644	Up
Lus10015647	Up
Lus10015658	Up
Lus10015665	Up
Lus10015694	Up
Lus10015702	Up
Lus10015710	Up
Lus10015711	Up
Lus10015712	Up
Lus10015742	Up
Lus10015746	Up
Lus10015752	Up
Lus10015754	Up
Lus10015768	Up
Lus10015769	Up
Lus10015770	Up
Lus10015772	Up
Lus10015825	Up
Lus10015835	Up
Lus10015850	Up
Lus10015877	Up
Lus10015881	Up
Lus10015884	Up
Lus10015894	Up
Lus10015925	Up
Lus10015936	Up
Lus10015970	Up
Lus10016002	Up
Lus10016022	Up
Lus10016095	Up
Lus10016105	Up
Lus10016110	Up
Lus10016122	Up
Lus10016129	Up
Lus10016158	Up
Lus10016165	Up
Lus10016178	Up
Lus10016197	Up
Lus10016205	Up
Lus10016210	Up
Lus10016212	Up
Lus10016223	Up
Lus10016224	Up
Lus10016225	Up
Lus10016226	Up
Lus10016229	Up
Lus10016231	Up
Lus10016268	Up
Lus10016273	Up
Lus10016286	Up
Lus10016369	Up
Lus10016374	Up
Lus10016427	Up
Lus10016430	Up
Lus10016436	Up
Lus10016438	Up
Lus10016458	Up
Lus10016470	Up
Lus10016472	Up
Lus10016490	Up
Lus10016564	Up
Lus10016569	Up
Lus10016574	Up
Lus10016630	Up
Lus10016636	Up
Lus10016665	Up
Lus10016672	Up
Lus10016675	Up
Lus10016744	Up
Lus10016748	Up
Lus10016756	Up
Lus10016766	Up
Lus10016767	Up
Lus10016785	Up
Lus10016792	Up
Lus10016804	Up
Lus10016808	Up
Lus10016835	Up
Lus10016839	Up
Lus10016859	Up
Lus10016860	Up
Lus10016864	Up
Lus10016895	Up
Lus10016931	Up
Lus10016965	Up
Lus10016991	Up
Lus10017002	Up
Lus10017012	Up
Lus10017018	Up
Lus10017022	Up
Lus10017030	Up
Lus10017049	Up
Lus10017063	Up
Lus10017081	Up
Lus10017095	Up
Lus10017096	Up
Lus10017097	Up
Lus10017125	Up
Lus10017126	Up
Lus10017132	Up
Lus10017152	Up
Lus10017174	Up
Lus10017212	Up
Lus10017229	Up
Lus10017253	Up
Lus10017305	Up
Lus10017307	Up
Lus10017338	Up
Lus10017367	Up
Lus10017376	Up
Lus10017380	Up
Lus10017384	Up
Lus10017386	Up
Lus10017418	Up
Lus10017419	Up
Lus10017429	Up
Lus10017461	Up
Lus10017485	Up
Lus10017550	Up
Lus10017552	Up
Lus10017558	Up
Lus10017564	Up
Lus10017587	Up
Lus10017598	Up
Lus10017602	Up
Lus10017605	Up
Lus10017613	Up
Lus10017637	Up
Lus10017663	Up
Lus10017703	Up
Lus10017712	Up
Lus10017717	Up
Lus10017764	Up
Lus10017829	Up
Lus10017871	Up
Lus10017907	Up
Lus10017934	Up
Lus10017947	Up
Lus10017977	Up
Lus10017981	Up
Lus10018011	Up
Lus10018077	Up
Lus10018100	Up
Lus10018128	Up
Lus10018143	Up
Lus10018148	Up
Lus10018166	Up
Lus10018174	Up
Lus10018175	Up
Lus10018201	Up
Lus10018226	Up
Lus10018244	Up
Lus10018256	Up
Lus10018283	Up
Lus10018320	Up
Lus10018327	Up
Lus10018329	Up
Lus10018336	Up
Lus10018342	Up
Lus10018358	Up
Lus10018379	Up
Lus10018380	Up
Lus10018381	Up
Lus10018388	Up
Lus10018418	Up
Lus10018421	Up
Lus10018429	Up
Lus10018443	Up
Lus10018445	Up
Lus10018469	Up
Lus10018488	Up
Lus10018501	Up
Lus10018508	Up
Lus10018536	Up
Lus10018547	Up
Lus10018555	Up
Lus10018561	Up
Lus10018577	Up
Lus10018578	Up
Lus10018602	Up
Lus10018621	Up
Lus10018631	Up
Lus10018667	Up
Lus10018676	Up
Lus10018715	Up
Lus10018745	Up
Lus10018783	Up
Lus10018784	Up
Lus10018826	Up
Lus10018900	Up
Lus10018953	Up
Lus10018957	Up
Lus10018968	Up
Lus10018969	Up
Lus10018984	Up
Lus10018998	Up
Lus10019001	Up
Lus10019017	Up
Lus10019036	Up
Lus10019042	Up
Lus10019070	Up
Lus10019082	Up
Lus10019129	Up
Lus10019136	Up
Lus10019222	Up
Lus10019245	Up
Lus10019249	Up
Lus10019264	Up
Lus10019266	Up
Lus10019270	Up
Lus10019272	Up
Lus10019282	Up
Lus10019318	Up
Lus10019340	Up
Lus10019376	Up
Lus10019399	Up
Lus10019510	Up
Lus10019512	Up
Lus10019534	Up
Lus10019560	Up
Lus10019575	Up
Lus10019587	Up
Lus10019600	Up
Lus10019601	Up
Lus10019635	Up
Lus10019659	Up
Lus10019662	Up
Lus10019675	Up
Lus10019703	Up
Lus10019712	Up
Lus10019723	Up
Lus10019754	Up
Lus10019763	Up
Lus10019785	Up
Lus10019800	Up
Lus10019801	Up
Lus10019805	Up
Lus10019808	Up
Lus10019810	Up
Lus10019832	Up
Lus10019833	Up
Lus10019852	Up
Lus10019872	Up
Lus10019892	Up
Lus10019898	Up
Lus10019915	Up
Lus10019945	Up
Lus10019981	Up
Lus10019992	Up
Lus10019997	Up
Lus10020011	Up
Lus10020023	Up
Lus10020028	Up
Lus10020059	Up
Lus10020085	Up
Lus10020131	Up
Lus10020134	Up
Lus10020178	Up
Lus10020193	Up
Lus10020217	Up
Lus10020234	Up
Lus10020237	Up
Lus10020248	Up
Lus10020314	Up
Lus10020323	Up
Lus10020329	Up
Lus10020422	Up
Lus10020443	Up
Lus10020455	Up
Lus10020461	Up
Lus10020476	Up
Lus10020491	Up
Lus10020492	Up
Lus10020494	Up
Lus10020564	Up
Lus10020586	Up
Lus10020587	Up
Lus10020643	Up
Lus10020669	Up
Lus10020713	Up
Lus10020714	Up
Lus10020725	Up
Lus10020759	Up
Lus10020773	Up
Lus10020808	Up
Lus10020818	Up
Lus10020820	Up
Lus10020840	Up
Lus10020848	Up
Lus10020864	Up
Lus10020871	Up
Lus10020876	Up
Lus10020883	Up
Lus10020938	Up
Lus10020948	Up
Lus10021014	Up
Lus10021029	Up
Lus10021044	Up
Lus10021060	Up
Lus10021061	Up
Lus10021067	Up
Lus10021098	Up
Lus10021102	Up
Lus10021119	Up
Lus10021183	Up
Lus10021184	Up
Lus10021196	Up
Lus10021240	Up
Lus10021242	Up
Lus10021260	Up
Lus10021306	Up
Lus10021312	Up
Lus10021313	Up
Lus10021314	Up
Lus10021326	Up
Lus10021345	Up
Lus10021354	Up
Lus10021379	Up
Lus10021393	Up
Lus10021394	Up
Lus10021398	Up
Lus10021403	Up
Lus10021420	Up
Lus10021435	Up
Lus10021455	Up
Lus10021508	Up
Lus10021513	Up
Lus10021522	Up
Lus10021524	Up
Lus10021554	Up
Lus10021597	Up
Lus10021687	Up
Lus10021694	Up
Lus10021700	Up
Lus10021707	Up
Lus10021819	Up
Lus10021820	Up
Lus10021840	Up
Lus10021845	Up
Lus10021869	Up
Lus10021887	Up
Lus10021889	Up
Lus10021901	Up
Lus10021924	Up
Lus10021980	Up
Lus10021992	Up
Lus10021999	Up
Lus10022015	Up
Lus10022031	Up
Lus10022070	Up
Lus10022073	Up
Lus10022081	Up
Lus10022137	Up
Lus10022171	Up
Lus10022195	Up
Lus10022218	Up
Lus10022220	Up
Lus10022226	Up
Lus10022230	Up
Lus10022233	Up
Lus10022247	Up
Lus10022279	Up
Lus10022322	Up
Lus10022325	Up
Lus10022343	Up
Lus10022363	Up
Lus10022368	Up
Lus10022372	Up
Lus10022378	Up
Lus10022390	Up
Lus10022415	Up
Lus10022440	Up
Lus10022493	Up
Lus10022500	Up
Lus10022506	Up
Lus10022508	Up
Lus10022636	Up
Lus10022641	Up
Lus10022654	Up
Lus10022658	Up
Lus10022673	Up
Lus10022718	Up
Lus10022719	Up
Lus10022741	Up
Lus10022762	Up
Lus10022763	Up
Lus10022773	Up
Lus10022781	Up
Lus10022799	Up
Lus10022816	Up
Lus10022896	Up
Lus10022899	Up
Lus10022905	Up
Lus10022936	Up
Lus10022956	Up
Lus10022959	Up
Lus10022998	Up
Lus10023025	Up
Lus10023057	Up
Lus10023082	Up
Lus10023083	Up
Lus10023100	Up
Lus10023160	Up
Lus10023204	Up
Lus10023231	Up
Lus10023263	Up
Lus10023280	Up
Lus10023289	Up
Lus10023295	Up
Lus10023303	Up
Lus10023308	Up
Lus10023362	Up
Lus10023363	Up
Lus10023370	Up
Lus10023372	Up
Lus10023397	Up
Lus10023419	Up
Lus10023433	Up
Lus10023455	Up
Lus10023499	Up
Lus10023529	Up
Lus10023544	Up
Lus10023576	Up
Lus10023586	Up
Lus10023595	Up
Lus10023610	Up
Lus10023618	Up
Lus10023621	Up
Lus10023633	Up
Lus10023665	Up
Lus10023668	Up
Lus10023713	Up
Lus10023727	Up
Lus10023753	Up
Lus10023762	Up
Lus10023781	Up
Lus10023783	Up
Lus10023829	Up
Lus10023843	Up
Lus10023859	Up
Lus10023874	Up
Lus10023939	Up
Lus10023960	Up
Lus10023962	Up
Lus10023971	Up
Lus10023972	Up
Lus10023996	Up
Lus10024013	Up
Lus10024024	Up
Lus10024027	Up
Lus10024037	Up
Lus10024045	Up
Lus10024075	Up
Lus10024076	Up
Lus10024083	Up
Lus10024093	Up
Lus10024111	Up
Lus10024139	Up
Lus10024150	Up
Lus10024152	Up
Lus10024178	Up
Lus10024192	Up
Lus10024201	Up
Lus10024205	Up
Lus10024207	Up
Lus10024209	Up
Lus10024227	Up
Lus10024243	Up
Lus10024258	Up
Lus10024259	Up
Lus10024270	Up
Lus10024274	Up
Lus10024283	Up
Lus10024287	Up
Lus10024314	Up
Lus10024323	Up
Lus10024347	Up
Lus10024354	Up
Lus10024358	Up
Lus10024360	Up
Lus10024366	Up
Lus10024369	Up
Lus10024428	Up
Lus10024482	Up
Lus10024486	Up
Lus10024488	Up
Lus10024492	Up
Lus10024518	Up
Lus10024544	Up
Lus10024581	Up
Lus10024584	Up
Lus10024596	Up
Lus10024655	Up
Lus10024681	Up
Lus10024688	Up
Lus10024692	Up
Lus10024715	Up
Lus10024735	Up
Lus10024806	Up
Lus10024811	Up
Lus10024844	Up
Lus10024872	Up
Lus10024873	Up
Lus10024883	Up
Lus10024948	Up
Lus10024968	Up
Lus10025010	Up
Lus10025013	Up
Lus10025021	Up
Lus10025033	Up
Lus10025041	Up
Lus10025060	Up
Lus10025085	Up
Lus10025086	Up
Lus10025113	Up
Lus10025115	Up
Lus10025117	Up
Lus10025122	Up
Lus10025124	Up
Lus10025130	Up
Lus10025138	Up
Lus10025163	Up
Lus10025164	Up
Lus10025173	Up
Lus10025177	Up
Lus10025178	Up
Lus10025180	Up
Lus10025231	Up
Lus10025243	Up
Lus10025254	Up
Lus10025265	Up
Lus10025286	Up
Lus10025291	Up
Lus10025312	Up
Lus10025381	Up
Lus10025392	Up
Lus10025409	Up
Lus10025413	Up
Lus10025421	Up
Lus10025430	Up
Lus10025450	Up
Lus10025495	Up
Lus10025503	Up
Lus10025507	Up
Lus10025508	Up
Lus10025510	Up
Lus10025534	Up
Lus10025544	Up
Lus10025546	Up
Lus10025555	Up
Lus10025607	Up
Lus10025615	Up
Lus10025644	Up
Lus10025685	Up
Lus10025740	Up
Lus10025746	Up
Lus10025755	Up
Lus10025758	Up
Lus10025761	Up
Lus10025786	Up
Lus10025813	Up
Lus10025831	Up
Lus10025832	Up
Lus10025836	Up
Lus10025872	Up
Lus10025882	Up
Lus10025923	Up
Lus10025983	Up
Lus10025989	Up
Lus10026020	Up
Lus10026022	Up
Lus10026043	Up
Lus10026045	Up
Lus10026051	Up
Lus10026073	Up
Lus10026082	Up
Lus10026091	Up
Lus10026094	Up
Lus10026099	Up
Lus10026100	Up
Lus10026107	Up
Lus10026122	Up
Lus10026155	Up
Lus10026220	Up
Lus10026227	Up
Lus10026229	Up
Lus10026257	Up
Lus10026262	Up
Lus10026264	Up
Lus10026279	Up
Lus10026303	Up
Lus10026368	Up
Lus10026381	Up
Lus10026410	Up
Lus10026418	Up
Lus10026421	Up
Lus10026432	Up
Lus10026434	Up
Lus10026459	Up
Lus10026507	Up
Lus10026521	Up
Lus10026557	Up
Lus10026600	Up
Lus10026617	Up
Lus10026625	Up
Lus10026653	Up
Lus10026690	Up
Lus10026751	Up
Lus10026759	Up
Lus10026761	Up
Lus10026793	Up
Lus10026809	Up
Lus10026828	Up
Lus10026836	Up
Lus10026838	Up
Lus10026869	Up
Lus10026886	Up
Lus10026900	Up
Lus10026912	Up
Lus10026917	Up
Lus10026924	Up
Lus10026978	Up
Lus10026979	Up
Lus10026983	Up
Lus10027054	Up
Lus10027071	Up
Lus10027085	Up
Lus10027092	Up
Lus10027109	Up
Lus10027110	Up
Lus10027127	Up
Lus10027146	Up
Lus10027161	Up
Lus10027170	Up
Lus10027218	Up
Lus10027307	Up
Lus10027308	Up
Lus10027347	Up
Lus10027390	Up
Lus10027403	Up
Lus10027404	Up
Lus10027414	Up
Lus10027415	Up
Lus10027417	Up
Lus10027425	Up
Lus10027434	Up
Lus10027468	Up
Lus10027470	Up
Lus10027487	Up
Lus10027490	Up
Lus10027500	Up
Lus10027542	Up
Lus10027544	Up
Lus10027552	Up
Lus10027576	Up
Lus10027585	Up
Lus10027586	Up
Lus10027611	Up
Lus10027624	Up
Lus10027627	Up
Lus10027677	Up
Lus10027692	Up
Lus10027699	Up
Lus10027700	Up
Lus10027722	Up
Lus10027726	Up
Lus10027739	Up
Lus10027749	Up
Lus10027752	Up
Lus10027754	Up
Lus10027770	Up
Lus10027791	Up
Lus10027795	Up
Lus10027805	Up
Lus10027807	Up
Lus10027823	Up
Lus10027865	Up
Lus10027889	Up
Lus10027907	Up
Lus10027942	Up
Lus10027965	Up
Lus10027968	Up
Lus10027972	Up
Lus10027976	Up
Lus10028001	Up
Lus10028032	Up
Lus10028056	Up
Lus10028076	Up
Lus10028086	Up
Lus10028102	Up
Lus10028105	Up
Lus10028120	Up
Lus10028135	Up
Lus10028145	Up
Lus10028173	Up
Lus10028191	Up
Lus10028202	Up
Lus10028230	Up
Lus10028262	Up
Lus10028270	Up
Lus10028301	Up
Lus10028306	Up
Lus10028371	Up
Lus10028377	Up
Lus10028378	Up
Lus10028391	Up
Lus10028422	Up
Lus10028472	Up
Lus10028482	Up
Lus10028513	Up
Lus10028563	Up
Lus10028577	Up
Lus10028615	Up
Lus10028620	Up
Lus10028622	Up
Lus10028631	Up
Lus10028654	Up
Lus10028666	Up
Lus10028672	Up
Lus10028674	Up
Lus10028679	Up
Lus10028695	Up
Lus10028747	Up
Lus10028749	Up
Lus10028755	Up
Lus10028767	Up
Lus10028790	Up
Lus10028810	Up
Lus10028815	Up
Lus10028822	Up
Lus10028857	Up
Lus10028863	Up
Lus10028939	Up
Lus10028953	Up
Lus10028954	Up
Lus10028962	Up
Lus10028971	Up
Lus10028979	Up
Lus10028985	Up
Lus10029008	Up
Lus10029016	Up
Lus10029017	Up
Lus10029040	Up
Lus10029056	Up
Lus10029077	Up
Lus10029082	Up
Lus10029089	Up
Lus10029090	Up
Lus10029096	Up
Lus10029135	Up
Lus10029152	Up
Lus10029173	Up
Lus10029192	Up
Lus10029200	Up
Lus10029205	Up
Lus10029222	Up
Lus10029228	Up
Lus10029248	Up
Lus10029256	Up
Lus10029280	Up
Lus10029283	Up
Lus10029298	Up
Lus10029312	Up
Lus10029318	Up
Lus10029331	Up
Lus10029332	Up
Lus10029333	Up
Lus10029334	Up
Lus10029360	Up
Lus10029368	Up
Lus10029393	Up
Lus10029395	Up
Lus10029425	Up
Lus10029431	Up
Lus10029456	Up
Lus10029464	Up
Lus10029479	Up
Lus10029485	Up
Lus10029512	Up
Lus10029516	Up
Lus10029586	Up
Lus10029605	Up
Lus10029608	Up
Lus10029639	Up
Lus10029685	Up
Lus10029692	Up
Lus10029705	Up
Lus10029716	Up
Lus10029757	Up
Lus10029766	Up
Lus10029801	Up
Lus10029807	Up
Lus10029808	Up
Lus10029827	Up
Lus10029835	Up
Lus10029843	Up
Lus10029872	Up
Lus10029878	Up
Lus10029891	Up
Lus10029896	Up
Lus10029928	Up
Lus10029933	Up
Lus10029946	Up
Lus10029962	Up
Lus10029993	Up
Lus10030000	Up
Lus10030016	Up
Lus10030033	Up
Lus10030052	Up
Lus10030054	Up
Lus10030089	Up
Lus10030112	Up
Lus10030153	Up
Lus10030180	Up
Lus10030185	Up
Lus10030188	Up
Lus10030189	Up
Lus10030206	Up
Lus10030214	Up
Lus10030229	Up
Lus10030244	Up
Lus10030261	Up
Lus10030345	Up
Lus10030362	Up
Lus10030390	Up
Lus10030404	Up
Lus10030419	Up
Lus10030446	Up
Lus10030462	Up
Lus10030465	Up
Lus10030468	Up
Lus10030469	Up
Lus10030511	Up
Lus10030541	Up
Lus10030589	Up
Lus10030636	Up
Lus10030640	Up
Lus10030659	Up
Lus10030717	Up
Lus10030735	Up
Lus10030748	Up
Lus10030768	Up
Lus10030805	Up
Lus10030824	Up
Lus10030828	Up
Lus10030831	Up
Lus10030836	Up
Lus10030841	Up
Lus10030852	Up
Lus10030854	Up
Lus10030862	Up
Lus10030865	Up
Lus10030876	Up
Lus10030879	Up
Lus10030903	Up
Lus10030912	Up
Lus10030928	Up
Lus10030933	Up
Lus10030941	Up
Lus10030967	Up
Lus10030994	Up
Lus10031057	Up
Lus10031058	Up
Lus10031097	Up
Lus10031127	Up
Lus10031189	Up
Lus10031203	Up
Lus10031204	Up
Lus10031227	Up
Lus10031228	Up
Lus10031237	Up
Lus10031239	Up
Lus10031256	Up
Lus10031296	Up
Lus10031311	Up
Lus10031312	Up
Lus10031338	Up
Lus10031358	Up
Lus10031387	Up
Lus10031416	Up
Lus10031429	Up
Lus10031473	Up
Lus10031493	Up
Lus10031583	Up
Lus10031584	Up
Lus10031590	Up
Lus10031592	Up
Lus10031608	Up
Lus10031658	Up
Lus10031665	Up
Lus10031771	Up
Lus10031804	Up
Lus10031810	Up
Lus10031816	Up
Lus10031908	Up
Lus10031924	Up
Lus10031926	Up
Lus10031958	Up
Lus10031959	Up
Lus10031989	Up
Lus10032016	Up
Lus10032023	Up
Lus10032031	Up
Lus10032038	Up
Lus10032070	Up
Lus10032071	Up
Lus10032087	Up
Lus10032093	Up
Lus10032104	Up
Lus10032111	Up
Lus10032126	Up
Lus10032134	Up
Lus10032150	Up
Lus10032159	Up
Lus10032185	Up
Lus10032187	Up
Lus10032192	Up
Lus10032210	Up
Lus10032213	Up
Lus10032215	Up
Lus10032237	Up
Lus10032247	Up
Lus10032259	Up
Lus10032301	Up
Lus10032357	Up
Lus10032394	Up
Lus10032399	Up
Lus10032407	Up
Lus10032459	Up
Lus10032505	Up
Lus10032559	Up
Lus10032572	Up
Lus10032608	Up
Lus10032619	Up
Lus10032633	Up
Lus10032744	Up
Lus10032749	Up
Lus10032759	Up
Lus10032896	Up
Lus10032922	Up
Lus10032952	Up
Lus10032984	Up
Lus10033028	Up
Lus10033033	Up
Lus10033085	Up
Lus10033123	Up
Lus10033150	Up
Lus10033211	Up
Lus10033221	Up
Lus10033256	Up
Lus10033273	Up
Lus10033287	Up
Lus10033308	Up
Lus10033342	Up
Lus10033355	Up
Lus10033366	Up
Lus10033375	Up
Lus10033384	Up
Lus10033385	Up
Lus10033386	Up
Lus10033420	Up
Lus10033450	Up
Lus10033457	Up
Lus10033493	Up
Lus10033525	Up
Lus10033563	Up
Lus10033571	Up
Lus10033576	Up
Lus10033580	Up
Lus10033595	Up
Lus10033601	Up
Lus10033613	Up
Lus10033631	Up
Lus10033673	Up
Lus10033675	Up
Lus10033677	Up
Lus10033680	Up
Lus10033685	Up
Lus10033722	Up
Lus10033758	Up
Lus10033779	Up
Lus10033799	Up
Lus10033828	Up
Lus10033861	Up
Lus10033865	Up
Lus10033886	Up
Lus10033954	Up
Lus10033982	Up
Lus10033984	Up
Lus10033988	Up
Lus10034015	Up
Lus10034020	Up
Lus10034031	Up
Lus10034036	Up
Lus10034092	Up
Lus10034100	Up
Lus10034127	Up
Lus10034129	Up
Lus10034153	Up
Lus10034180	Up
Lus10034193	Up
Lus10034216	Up
Lus10034217	Up
Lus10034225	Up
Lus10034229	Up
Lus10034230	Up
Lus10034238	Up
Lus10034245	Up
Lus10034248	Up
Lus10034250	Up
Lus10034255	Up
Lus10034256	Up
Lus10034260	Up
Lus10034285	Up
Lus10034297	Up
Lus10034303	Up
Lus10034309	Up
Lus10034337	Up
Lus10034349	Up
Lus10034368	Up
Lus10034385	Up
Lus10034389	Up
Lus10034393	Up
Lus10034397	Up
Lus10034407	Up
Lus10034486	Up
Lus10034502	Up
Lus10034552	Up
Lus10034565	Up
Lus10034580	Up
Lus10034622	Up
Lus10034630	Up
Lus10034666	Up
Lus10034711	Up
Lus10034714	Up
Lus10034720	Up
Lus10034741	Up
Lus10034799	Up
Lus10034817	Up
Lus10034838	Up
Lus10034885	Up
Lus10034904	Up
Lus10034928	Up
Lus10034978	Up
Lus10034986	Up
Lus10035008	Up
Lus10035016	Up
Lus10035037	Up
Lus10035039	Up
Lus10035044	Up
Lus10035046	Up
Lus10035064	Up
Lus10035085	Up
Lus10035093	Up
Lus10035109	Up
Lus10035139	Up
Lus10035185	Up
Lus10035186	Up
Lus10035189	Up
Lus10035221	Up
Lus10035240	Up
Lus10035252	Up
Lus10035262	Up
Lus10035266	Up
Lus10035289	Up
Lus10035293	Up
Lus10035315	Up
Lus10035329	Up
Lus10035364	Up
Lus10035379	Up
Lus10035566	Up
Lus10035568	Up
Lus10035571	Up
Lus10035586	Up
Lus10035590	Up
Lus10035594	Up
Lus10035634	Up
Lus10035666	Up
Lus10035669	Up
Lus10035670	Up
Lus10035700	Up
Lus10035730	Up
Lus10035736	Up
Lus10035765	Up
Lus10035775	Up
Lus10035782	Up
Lus10035797	Up
Lus10035800	Up
Lus10035802	Up
Lus10035804	Up
Lus10035817	Up
Lus10035840	Up
Lus10035854	Up
Lus10035895	Up
Lus10035905	Up
Lus10035911	Up
Lus10035912	Up
Lus10035918	Up
Lus10035964	Up
Lus10035975	Up
Lus10035978	Up
Lus10036014	Up
Lus10036077	Up
Lus10036079	Up
Lus10036092	Up
Lus10036093	Up
Lus10036126	Up
Lus10036148	Up
Lus10036149	Up
Lus10036150	Up
Lus10036176	Up
Lus10036187	Up
Lus10036218	Up
Lus10036246	Up
Lus10036329	Up
Lus10036343	Up
Lus10036396	Up
Lus10036407	Up
Lus10036475	Up
Lus10036490	Up
Lus10036516	Up
Lus10036557	Up
Lus10036596	Up
Lus10036624	Up
Lus10036632	Up
Lus10036633	Up
Lus10036660	Up
Lus10036690	Up
Lus10036697	Up
Lus10036698	Up
Lus10036706	Up
Lus10036709	Up
Lus10036737	Up
Lus10036773	Up
Lus10036808	Up
Lus10036813	Up
Lus10036819	Up
Lus10036829	Up
Lus10036833	Up
Lus10036859	Up
Lus10036860	Up
Lus10036862	Up
Lus10036893	Up
Lus10036900	Up
Lus10036912	Up
Lus10036932	Up
Lus10036948	Up
Lus10036955	Up
Lus10036957	Up
Lus10036964	Up
Lus10036975	Up
Lus10036991	Up
Lus10037039	Up
Lus10037046	Up
Lus10037052	Up
Lus10037055	Up
Lus10037098	Up
Lus10037105	Up
Lus10037158	Up
Lus10037166	Up
Lus10037205	Up
Lus10037213	Up
Lus10037218	Up
Lus10037225	Up
Lus10037226	Up
Lus10037231	Up
Lus10037237	Up
Lus10037249	Up
Lus10037308	Up
[truncated: 3,333 more rows]

## Sheet: Supplementary Table S2
Supplementary Table S2. The DEGs of Wu et al. 2019
Gene	Up or Down-regulation of DEGs
Lus10000084	Up
Lus10000278	Up
Lus10000431	Up
Lus10000451	Up
Lus10000461	Up
Lus10000465	Up
Lus10000560	Up
Lus10000619	Up
Lus10000620	Up
Lus10000634	Up
Lus10000687	Up
Lus10000788	Up
Lus10000835	Up
Lus10000868	Up
Lus10000877	Up
Lus10000946	Up
Lus10000965	Up
Lus10000966	Up
Lus10000982	Up
Lus10001096	Up
Lus10001110	Up
Lus10001200	Up
Lus10001224	Up
Lus10001293	Up
Lus10001357	Up
Lus10001371	Up
Lus10001421	Up
Lus10001429	Up
Lus10001474	Up
Lus10001479	Up
Lus10001517	Up
Lus10001588	Up
Lus10001723	Up
Lus10001767	Up
Lus10001832	Up
Lus10001899	Up
Lus10001969	Up
Lus10001983	Up
Lus10002119	Up
Lus10002306	Up
Lus10002458	Up
Lus10002506	Up
Lus10002546	Up
Lus10002595	Up
Lus10002648	Up
Lus10002665	Up
Lus10002689	Up
Lus10002755	Up
Lus10002804	Up
Lus10002979	Up
Lus10002989	Up
Lus10003019	Up
Lus10003032	Up
Lus10003097	Up
Lus10003160	Up
Lus10003188	Up
Lus10003193	Up
Lus10003289	Up
Lus10003374	Up
Lus10003380	Up
Lus10003454	Up
Lus10003484	Up
Lus10003501	Up
Lus10003576	Up
Lus10003607	Up
Lus10003608	Up
Lus10003641	Up
Lus10003647	Up
Lus10003674	Up
Lus10003715	Up
Lus10003730	Up
Lus10003738	Up
Lus10003740	Up
Lus10003893	Up
Lus10003931	Up
Lus10003954	Up
Lus10003978	Up
Lus10004208	Up
Lus10004241	Up
Lus10004261	Up
Lus10004298	Up
Lus10004392	Up
Lus10004430	Up
Lus10004463	Up
Lus10004644	Up
Lus10004880	Up
Lus10005030	Up
Lus10005048	Up
Lus10005122	Up
Lus10005129	Up
Lus10005184	Up
Lus10005278	Up
Lus10005289	Up
Lus10005377	Up
Lus10005395	Up
Lus10005412	Up
Lus10005434	Up
Lus10005498	Up
Lus10005651	Up
Lus10005690	Up
Lus10005794	Up
Lus10005828	Up
Lus10005836	Up
Lus10005852	Up
Lus10005885	Up
Lus10005918	Up
Lus10005922	Up
Lus10005924	Up
Lus10005976	Up
Lus10005993	Up
Lus10006010	Up
Lus10006029	Up
Lus10006103	Up
Lus10006189	Up
Lus10006339	Up
Lus10006366	Up
Lus10006445	Up
Lus10006503	Up
Lus10006617	Up
Lus10006636	Up
Lus10006639	Up
Lus10006691	Up
Lus10006729	Up
Lus10006732	Up
Lus10006830	Up
Lus10006840	Up
Lus10006852	Up
Lus10006853	Up
Lus10006854	Up
Lus10006867	Up
Lus10006877	Up
Lus10006891	Up
Lus10006905	Up
Lus10006921	Up
Lus10006951	Up
Lus10007025	Up
Lus10007108	Up
Lus10007116	Up
Lus10007129	Up
Lus10007152	Up
Lus10007154	Up
Lus10007227	Up
Lus10007308	Up
Lus10007322	Up
Lus10007417	Up
Lus10007438	Up
Lus10007443	Up
Lus10007459	Up
Lus10007460	Up
Lus10007462	Up
Lus10007521	Up
Lus10007612	Up
Lus10007652	Up
Lus10007815	Up
Lus10007866	Up
Lus10007903	Up
Lus10007975	Up
Lus10007977	Up
Lus10008005	Up
Lus10008110	Up
Lus10008183	Up
Lus10008299	Up
Lus10008300	Up
Lus10008376	Up
Lus10008425	Up
Lus10008476	Up
Lus10008631	Up
Lus10008694	Up
Lus10008697	Up
Lus10008733	Up
Lus10008756	Up
Lus10008853	Up
Lus10008877	Up
Lus10008958	Up
Lus10009019	Up
Lus10009093	Up
Lus10009094	Up
Lus10009097	Up
Lus10009107	Up
Lus10009118	Up
Lus10009119	Up
Lus10009209	Up
Lus10009227	Up
Lus10009316	Up
Lus10009447	Up
Lus10009509	Up
Lus10009548	Up
Lus10009578	Up
Lus10009596	Up
Lus10009599	Up
Lus10009628	Up
Lus10009670	Up
Lus10009673	Up
Lus10009750	Up
Lus10009820	Up
Lus10009851	Up
Lus10009934	Up
Lus10010018	Up
Lus10010029	Up
Lus10010049	Up
Lus10010057	Up
Lus10010179	Up
Lus10010269	Up
Lus10010294	Up
Lus10010335	Up
Lus10010427	Up
Lus10010550	Up
Lus10010583	Up
Lus10010633	Up
Lus10010646	Up
Lus10010680	Up
Lus10010730	Up
Lus10010917	Up
Lus10010953	Up
Lus10011030	Up
Lus10011125	Up
Lus10011139	Up
Lus10011159	Up
Lus10011167	Up
Lus10011240	Up
Lus10011241	Up
Lus10011275	Up
Lus10011277	Up
Lus10011319	Up
Lus10011323	Up
Lus10011353	Up
Lus10011358	Up
Lus10011378	Up
Lus10011399	Up
Lus10011587	Up
Lus10011616	Up
Lus10011693	Up
Lus10011701	Up
Lus10011708	Up
Lus10011721	Up
Lus10011722	Up
Lus10011819	Up
Lus10011916	Up
Lus10011973	Up
Lus10011975	Up
Lus10012131	Up
Lus10012236	Up
Lus10012368	Up
Lus10012388	Up
Lus10012389	Up
Lus10012405	Up
Lus10012546	Up
Lus10012547	Up
Lus10012604	Up
Lus10012628	Up
Lus10012665	Up
Lus10012668	Up
Lus10012706	Up
Lus10012724	Up
Lus10012771	Up
Lus10012781	Up
Lus10012889	Up
Lus10013023	Up
Lus10013056	Up
Lus10013088	Up
Lus10013094	Up
Lus10013701	Up
Lus10013714	Up
Lus10013850	Up
Lus10013918	Up
Lus10013974	Up
Lus10014003	Up
Lus10014017	Up
Lus10014176	Up
Lus10014192	Up
Lus10014211	Up
Lus10014269	Up
Lus10014277	Up
Lus10014289	Up
Lus10014425	Up
Lus10014541	Up
Lus10014542	Up
Lus10014549	Up
Lus10014573	Up
Lus10014613	Up
Lus10014650	Up
Lus10014666	Up
Lus10014730	Up
Lus10014760	Up
Lus10014793	Up
Lus10014798	Up
Lus10014814	Up
Lus10014867	Up
Lus10014898	Up
Lus10014995	Up
Lus10015011	Up
Lus10015043	Up
Lus10015060	Up
Lus10015065	Up
Lus10015149	Up
Lus10015245	Up
Lus10015256	Up
Lus10015273	Up
Lus10015274	Up
Lus10015344	Up
Lus10015347	Up
Lus10015362	Up
Lus10015420	Up
Lus10015497	Up
Lus10015518	Up
Lus10015549	Up
Lus10015613	Up
Lus10015640	Up
Lus10015645	Up
Lus10015703	Up
Lus10015762	Up
Lus10015824	Up
Lus10015854	Up
Lus10015945	Up
Lus10015977	Up
Lus10015985	Up
Lus10015999	Up
Lus10016008	Up
Lus10016015	Up
Lus10016016	Up
Lus10016040	Up
Lus10016106	Up
Lus10016229	Up
Lus10016317	Up
Lus10016351	Up
Lus10016355	Up
Lus10016385	Up
Lus10016389	Up
Lus10016478	Up
Lus10016530	Up
Lus10016598	Up
Lus10016657	Up
Lus10016689	Up
Lus10016690	Up
Lus10016697	Up
Lus10016776	Up
Lus10016779	Up
Lus10016783	Up
Lus10016784	Up
Lus10016809	Up
Lus10016814	Up
Lus10016826	Up
Lus10016829	Up
Lus10016841	Up
Lus10016852	Up
Lus10016872	Up
Lus10016955	Up
Lus10016957	Up
Lus10016992	Up
Lus10017044	Up
Lus10017142	Up
Lus10017153	Up
Lus10017173	Up
Lus10017191	Up
Lus10017205	Up
Lus10017250	Up
Lus10017254	Up
Lus10017332	Up
Lus10017397	Up
Lus10017507	Up
Lus10017547	Up
Lus10017629	Up
Lus10017643	Up
Lus10017660	Up
Lus10017669	Up
Lus10017678	Up
Lus10017721	Up
Lus10017746	Up
Lus10017825	Up
Lus10017830	Up
Lus10017853	Up
Lus10017857	Up
Lus10017928	Up
Lus10017976	Up
Lus10018164	Up
Lus10018185	Up
Lus10018341	Up
Lus10018388	Up
Lus10018553	Up
Lus10018575	Up
Lus10018606	Up
Lus10018817	Up
Lus10018846	Up
Lus10018896	Up
Lus10019023	Up
Lus10019024	Up
Lus10019043	Up
Lus10019082	Up
Lus10019094	Up
Lus10019107	Up
Lus10019108	Up
Lus10019371	Up
Lus10019383	Up
Lus10019418	Up
Lus10019437	Up
Lus10019439	Up
Lus10019470	Up
Lus10019646	Up
Lus10019711	Up
Lus10019742	Up
Lus10019763	Up
Lus10019776	Up
Lus10019777	Up
Lus10019822	Up
Lus10019930	Up
Lus10020060	Up
Lus10020131	Up
Lus10020156	Up
Lus10020251	Up
Lus10020319	Up
Lus10020337	Up
Lus10020370	Up
Lus10020418	Up
Lus10020496	Up
Lus10020540	Up
Lus10020543	Up
Lus10020546	Up
Lus10020737	Up
Lus10020795	Up
Lus10020822	Up
Lus10020853	Up
Lus10020864	Up
Lus10020874	Up
Lus10020918	Up
Lus10020988	Up
Lus10021007	Up
Lus10021025	Up
Lus10021034	Up
Lus10021051	Up
Lus10021102	Up
Lus10021141	Up
Lus10021173	Up
Lus10021183	Up
Lus10021303	Up
Lus10021339	Up
Lus10021364	Up
Lus10021388	Up
Lus10021415	Up
Lus10021481	Up
Lus10021487	Up
Lus10021508	Up
Lus10021555	Up
Lus10021658	Up
Lus10021828	Up
Lus10021870	Up
Lus10021892	Up
Lus10021938	Up
Lus10021976	Up
Lus10022115	Up
Lus10022173	Up
Lus10022232	Up
Lus10022238	Up
Lus10022332	Up
Lus10022358	Up
Lus10022359	Up
Lus10022366	Up
Lus10022378	Up
Lus10022398	Up
Lus10022433	Up
Lus10022442	Up
Lus10022471	Up
Lus10022519	Up
Lus10022557	Up
Lus10022680	Up
Lus10022684	Up
Lus10022689	Up
Lus10022720	Up
Lus10022724	Up
Lus10022806	Up
Lus10022862	Up
Lus10022874	Up
Lus10022919	Up
Lus10022926	Up
Lus10023018	Up
Lus10023074	Up
Lus10023080	Up
Lus10023243	Up
Lus10023304	Up
Lus10023319	Up
Lus10023327	Up
Lus10023340	Up
Lus10023347	Up
Lus10023371	Up
Lus10023409	Up
Lus10023437	Up
Lus10023448	Up
Lus10023526	Up
Lus10023551	Up
Lus10023569	Up
Lus10023585	Up
Lus10023666	Up
Lus10023667	Up
Lus10023699	Up
Lus10023748	Up
Lus10023750	Up
Lus10023766	Up
Lus10023768	Up
Lus10023785	Up
Lus10023855	Up
Lus10023949	Up
Lus10023957	Up
Lus10023974	Up
Lus10024020	Up
Lus10024135	Up
Lus10024190	Up
Lus10024224	Up
Lus10024264	Up
Lus10024305	Up
Lus10024355	Up
Lus10024375	Up
Lus10024670	Up
Lus10024755	Up
Lus10024789	Up
Lus10024809	Up
Lus10024814	Up
Lus10025064	Up
Lus10025065	Up
Lus10025067	Up
Lus10025068	Up
Lus10025070	Up
Lus10025102	Up
Lus10025120	Up
Lus10025128	Up
Lus10025149	Up
Lus10025152	Up
Lus10025166	Up
Lus10025215	Up
Lus10025263	Up
Lus10025268	Up
Lus10025312	Up
Lus10025403	Up
Lus10025447	Up
Lus10025507	Up
Lus10025596	Up
Lus10025646	Up
Lus10025661	Up
Lus10025666	Up
Lus10025677	Up
Lus10025680	Up
Lus10025791	Up
Lus10025860	Up
Lus10025900	Up
Lus10025992	Up
Lus10026011	Up
Lus10026019	Up
Lus10026036	Up
Lus10026084	Up
Lus10026108	Up
Lus10026177	Up
Lus10026190	Up
Lus10026278	Up
Lus10026327	Up
Lus10026337	Up
Lus10026359	Up
Lus10026381	Up
Lus10026388	Up
Lus10026505	Up
Lus10026611	Up
Lus10026647	Up
Lus10026705	Up
Lus10026713	Up
Lus10026861	Up
Lus10026887	Up
Lus10026981	Up
Lus10027083	Up
Lus10027109	Up
Lus10027116	Up
Lus10027127	Up
Lus10027146	Up
Lus10027150	Up
Lus10027151	Up
Lus10027166	Up
Lus10027270	Up
Lus10027311	Up
Lus10027353	Up
Lus10027455	Up
Lus10027473	Up
Lus10027484	Up
Lus10027505	Up
Lus10027714	Up
Lus10027731	Up
Lus10027781	Up
Lus10027864	Up
Lus10027989	Up
Lus10027990	Up
Lus10028010	Up
Lus10028157	Up
Lus10028209	Up
Lus10028300	Up
Lus10028343	Up
Lus10028344	Up
Lus10028345	Up
Lus10028359	Up
Lus10028395	Up
Lus10028452	Up
Lus10028485	Up
Lus10028518	Up
Lus10028568	Up
Lus10028574	Up
Lus10028576	Up
Lus10028599	Up
Lus10028664	Up
Lus10028668	Up
Lus10028823	Up
Lus10028826	Up
Lus10028827	Up
Lus10028840	Up
Lus10028872	Up
Lus10028909	Up
Lus10028967	Up
Lus10029032	Up
Lus10029033	Up
Lus10029037	Up
Lus10029106	Up
Lus10029181	Up
Lus10029186	Up
Lus10029260	Up
Lus10029378	Up
Lus10029380	Up
Lus10029381	Up
Lus10029390	Up
Lus10029441	Up
Lus10029548	Up
Lus10029565	Up
Lus10029627	Up
Lus10029651	Up
Lus10030070	Up
Lus10030088	Up
Lus10030120	Up
Lus10030214	Up
Lus10030331	Up
Lus10030447	Up
Lus10030455	Up
Lus10030500	Up
Lus10030636	Up
Lus10030651	Up
Lus10030652	Up
Lus10030674	Up
Lus10030713	Up
Lus10030824	Up
Lus10031044	Up
Lus10031073	Up
Lus10031082	Up
Lus10031154	Up
Lus10031155	Up
Lus10031164	Up
Lus10031214	Up
Lus10031325	Up
Lus10031392	Up
Lus10031393	Up
Lus10031421	Up
Lus10031448	Up
Lus10031457	Up
Lus10031467	Up
Lus10031514	Up
Lus10031594	Up
Lus10031645	Up
Lus10031681	Up
Lus10031714	Up
Lus10031784	Up
Lus10031790	Up
Lus10031813	Up
Lus10031822	Up
Lus10031876	Up
Lus10031881	Up
Lus10031916	Up
Lus10031938	Up
Lus10032031	Up
Lus10032034	Up
Lus10032079	Up
Lus10032131	Up
Lus10032132	Up
Lus10032166	Up
Lus10032182	Up
Lus10032218	Up
Lus10032325	Up
Lus10032330	Up
Lus10032342	Up
Lus10032347	Up
Lus10032377	Up
Lus10032414	Up
Lus10032422	Up
Lus10032448	Up
Lus10032601	Up
Lus10032779	Up
Lus10032843	Up
Lus10032942	Up
Lus10033005	Up
Lus10033049	Up
Lus10033064	Up
Lus10033149	Up
Lus10033183	Up
Lus10033380	Up
Lus10033439	Up
Lus10033474	Up
Lus10033538	Up
Lus10033614	Up
Lus10033632	Up
Lus10033634	Up
Lus10033753	Up
Lus10033788	Up
Lus10033824	Up
Lus10033875	Up
Lus10034009	Up
Lus10034023	Up
Lus10034024	Up
Lus10034074	Up
Lus10034075	Up
Lus10034089	Up
Lus10034144	Up
Lus10034191	Up
Lus10034246	Up
Lus10034258	Up
Lus10034301	Up
Lus10034411	Up
Lus10034457	Up
Lus10034467	Up
Lus10034506	Up
Lus10034507	Up
Lus10034547	Up
Lus10034559	Up
Lus10034592	Up
Lus10034594	Up
Lus10034606	Up
Lus10034627	Up
Lus10034633	Up
Lus10034645	Up
Lus10034733	Up
Lus10034809	Up
Lus10034898	Up
Lus10034918	Up
Lus10034947	Up
Lus10034955	Up
Lus10035004	Up
Lus10035052	Up
Lus10035148	Up
Lus10035150	Up
Lus10035235	Up
Lus10035246	Up
Lus10035432	Up
Lus10035496	Up
Lus10035532	Up
Lus10035561	Up
Lus10035577	Up
Lus10035596	Up
Lus10035605	Up
Lus10035624	Up
Lus10035672	Up
Lus10035766	Up
Lus10035774	Up
Lus10035775	Up
Lus10035851	Up
Lus10035871	Up
Lus10036104	Up
Lus10036107	Up
Lus10036125	Up
Lus10036129	Up
Lus10036136	Up
Lus10036157	Up
Lus10036164	Up
Lus10036258	Up
Lus10036295	Up
Lus10036408	Up
Lus10036493	Up
Lus10036552	Up
Lus10036601	Up
Lus10036681	Up
Lus10036755	Up
Lus10036774	Up
Lus10036783	Up
Lus10036806	Up
Lus10036816	Up
Lus10036889	Up
Lus10036914	Up
Lus10036984	Up
Lus10037057	Up
Lus10037059	Up
Lus10037107	Up
Lus10037222	Up
Lus10037264	Up
Lus10037447	Up
Lus10037507	Up
Lus10037537	Up
Lus10037557	Up
Lus10037574	Up
Lus10037591	Up
Lus10037615	Up
Lus10037638	Up
Lus10037726	Up
Lus10037756	Up
Lus10037885	Up
Lus10037895	Up
Lus10037918	Up
Lus10037940	Up
Lus10037952	Up
Lus10037961	Up
Lus10037978	Up
Lus10038028	Up
Lus10038038	Up
Lus10038057	Up
Lus10038066	Up
Lus10038136	Up
Lus10038140	Up
Lus10038248	Up
Lus10038307	Up
Lus10038505	Up
Lus10038517	Up
Lus10038539	Up
Lus10038601	Up
Lus10038636	Up
Lus10038653	Up
Lus10038661	Up
Lus10038662	Up
Lus10038706	Up
Lus10038707	Up
Lus10038812	Up
Lus10038864	Up
Lus10038955	Up
Lus10038975	Up
Lus10039115	Up
Lus10039116	Up
Lus10039124	Up
Lus10039170	Up
Lus10039207	Up
Lus10039245	Up
Lus10039278	Up
Lus10039330	Up
Lus10039392	Up
Lus10039487	Up
Lus10039502	Up
Lus10039516	Up
Lus10039601	Up
Lus10039640	Up
Lus10039641	Up
Lus10039644	Up
Lus10039729	Up
Lus10039755	Up
Lus10039798	Up
Lus10039801	Up
Lus10039802	Up
Lus10039818	Up
Lus10039865	Up
Lus10039925	Up
Lus10039997	Up
Lus10040118	Up
Lus10040139	Up
Lus10040140	Up
Lus10040160	Up
Lus10040170	Up
Lus10040202	Up
Lus10040324	Up
Lus10040340	Up
Lus10040420	Up
Lus10040483	Up
Lus10040493	Up
Lus10040499	Up
Lus10040567	Up
Lus10040642	Up
Lus10040751	Up
Lus10040919	Up
Lus10040935	Up
Lus10040944	Up
Lus10040980	Up
Lus10040998	Up
Lus10041060	Up
Lus10041101	Up
Lus10041194	Up
Lus10041235	Up
Lus10041236	Up
Lus10041257	Up
Lus10041309	Up
Lus10041310	Up
Lus10041313	Up
Lus10041340	Up
Lus10041346	Up
Lus10041408	Up
Lus10041468	Up
Lus10041494	Up
Lus10041548	Up
Lus10041550	Up
Lus10041615	Up
Lus10041655	Up
Lus10041789	Up
Lus10041796	Up
Lus10041861	Up
Lus10041910	Up
Lus10042119	Up
Lus10042124	Up
Lus10042143	Up
Lus10042147	Up
Lus10042156	Up
Lus10042204	Up
Lus10042256	Up
Lus10042326	Up
Lus10042381	Up
Lus10042382	Up
Lus10042392	Up
Lus10042393	Up
Lus10042399	Up
Lus10042487	Up
Lus10042599	Up
Lus10042607	Up
Lus10042660	Up
Lus10042743	Up
Lus10042767	Up
Lus10042784	Up
Lus10042808	Up
Lus10042818	Up
Lus10042827	Up
Lus10042832	Up
Lus10042920	Up
Lus10042999	Up
Lus10043136	Up
Lus10043243	Up
Lus10043291	Up
Lus10043292	Up
Lus10043293	Up
Lus10043312	Up
Lus10043401	Up
Lus10043455	Up
Lus10043468	Up
Lus10043488	Up
Lus10043493	Up
Lus10043545	Up
Lus10043659	Up
Lus10043677	Up
Lus10043694	Up
Lus10043771	Up
Lus10043790	Up
Lus10043942	Up
Lus10043943	Up
Lus10043944	Up
Lus10043951	Up
Lus10043990	Up
Lus10043992	Up
Lus10044012	Up
Lus10044075	Up
Lus10044131	Up
Lus10044139	Up
Lus10044204	Up
Lus10044359	Up
Lus10044374	Up
Lus10044463	Up
Lus10044471	Up
Lus10044578	Up
Lus10044606	Up
Lus10044619	Up
Lus10044620	Up
Lus10044675	Up
Lus10044713	Up
Lus10044738	Up
Lus10044786	Up
Lus10044889	Up
Lus10044969	Up
Lus10044988	Up
Lus10045023	Up
Lus10045037	Up
Lus10045064	Up
Lus10045066	Up
Lus10045148	Up
Lus10045151	Up
Lus10045190	Up
Lus10045231	Up
Lus10045232	Up
Lus10045265	Up
Lus10045326	Up
Lus10045356	Up
Lus10045360	Up
Lus10045423	Up
Lus10045424	Up
Lus10045492	Up
Lus10045535	Up
Lus10045554	Up
Lus10045787	Up
Lus10045789	Up
Lus10045816	Up
Lus10045909	Up
Lus10045940	Up
Lus10045984	Up
Lus10046022	Up
Lus10046061	Up
Lus10046108	Up
Lus10046157	Up
Lus10046253	Up
Lus10046313	Up
Lus10046355	Up
Lus10046362	Up
Lus10046403	Up
Lus10046498	Up
Lus10046499	Up
Lus10046533	Up
Lus10046586	Up
Lus10046600	Up
Lus10046618	Up
Lus10046677	Up
Lus10046698	Up
Lus10046720	Up
Lus10046761	Up
Lus10046766	Up
Lus10046797	Up
Lus10046799	Up
Lus10046801	Up
Lus10046810	Up
Lus10046920	Up
Lus10046939	Up
Lus10046941	Up
Lus10046943	Up
Lus10046946	Up
Lus10047000	Up
Lus10047004	Up
Lus10047019	Up
Lus10047068	Up
Lus10047074	Up
Lus10047084	Up
Lus10047130	Up
Lus10047134	Up
Lus10047178	Up
Lus10047291	Up
Lus10047316	Up
Lus10047343	Up
Lus10047350	Up
Lus10047354	Up
Lus10047392	Up
Lus10047428	Up
Lus10047429	Up
Lus10047455	Up
Lus10047608	Up
Lus10047648	Up
Lus10047659	Up
Lus10047766	Up
Lus10047852	Up
Lus10047944	Up
Lus10047964	Up
Lus10048010	Up
Lus10048041	Up
Lus10048051	Up
Lus10048112	Up
Lus10048113	Up
Lus10048166	Up
Lus10048208	Up
Lus10048231	Up
Lus10048239	Up
Lus10048314	Up
Lus10048423	Up
Lus10048452	Up
Lus10048650	Up
Lus10000136	Down
Lus10000252	Down
Lus10000258	Down
Lus10000260	Down
Lus10000628	Down
Lus10000750	Down
Lus10000755	Down
Lus10000766	Down
Lus10000881	Down
Lus10000905	Down
Lus10000975	Down
Lus10001076	Down
Lus10001131	Down
Lus10001373	Down
Lus10001415	Down
Lus10001462	Down
Lus10001594	Down
Lus10001623	Down
Lus10001671	Down
Lus10001676	Down
Lus10001883	Down
Lus10001951	Down
Lus10002005	Down
Lus10002011	Down
Lus10002097	Down
Lus10002107	Down
Lus10002109	Down
Lus10002197	Down
Lus10002198	Down
Lus10002392	Down
Lus10002403	Down
Lus10002463	Down
Lus10002658	Down
Lus10002780	Down
Lus10002812	Down
Lus10002861	Down
Lus10002936	Down
Lus10003081	Down
Lus10003241	Down
Lus10003242	Down
Lus10003349	Down
Lus10003411	Down
Lus10003520	Down
Lus10003563	Down
Lus10003658	Down
Lus10003703	Down
Lus10004142	Down
Lus10004499	Down
Lus10004553	Down
Lus10004671	Down
Lus10004782	Down
Lus10004966	Down
Lus10005123	Down
Lus10005306	Down
Lus10005364	Down
Lus10005442	Down
Lus10005453	Down
Lus10005520	Down
Lus10005998	Down
Lus10006003	Down
Lus10006027	Down
Lus10006097	Down
Lus10006119	Down
Lus10006150	Down
Lus10006178	Down
Lus10006192	Down
Lus10006354	Down
Lus10006396	Down
Lus10006414	Down
Lus10006441	Down
Lus10006455	Down
Lus10006463	Down
Lus10006616	Down
Lus10006735	Down
Lus10006749	Down
Lus10006811	Down
Lus10006822	Down
Lus10006846	Down
Lus10006879	Down
Lus10006938	Down
Lus10007020	Down
Lus10007106	Down
Lus10007141	Down
Lus10007168	Down
Lus10007301	Down
Lus10007335	Down
Lus10007336	Down
Lus10007405	Down
Lus10007738	Down
Lus10007853	Down
Lus10008042	Down
Lus10008176	Down
Lus10008296	Down
Lus10008434	Down
Lus10008441	Down
Lus10008482	Down
Lus10008567	Down
Lus10008714	Down
Lus10008753	Down
Lus10009058	Down
Lus10009078	Down
Lus10009263	Down
Lus10009391	Down
Lus10009502	Down
Lus10009581	Down
Lus10009912	Down
Lus10009984	Down
Lus10010198	Down
Lus10010218	Down
Lus10010223	Down
Lus10010285	Down
Lus10010299	Down
Lus10010370	Down
Lus10010371	Down
Lus10010383	Down
Lus10010384	Down
Lus10010423	Down
Lus10010432	Down
Lus10010464	Down
Lus10010466	Down
Lus10010643	Down
Lus10010706	Down
Lus10010916	Down
Lus10010926	Down
Lus10011149	Down
Lus10011318	Down
Lus10011328	Down
Lus10011395	Down
Lus10011446	Down
Lus10011525	Down
Lus10011590	Down
Lus10011720	Down
Lus10011797	Down
Lus10012010	Down
Lus10012150	Down
Lus10012175	Down
Lus10012189	Down
Lus10012253	Down
Lus10012287	Down
Lus10012409	Down
Lus10012447	Down
Lus10012448	Down
Lus10012451	Down
Lus10012571	Down
Lus10012572	Down
Lus10012745	Down
Lus10012840	Down
Lus10012855	Down
Lus10012870	Down
Lus10012871	Down
Lus10012902	Down
Lus10012948	Down
Lus10013066	Down
Lus10013095	Down
Lus10013106	Down
Lus10013114	Down
Lus10013181	Down
Lus10013278	Down
Lus10013312	Down
Lus10013426	Down
Lus10013547	Down
Lus10013554	Down
Lus10013579	Down
Lus10013774	Down
Lus10013838	Down
Lus10013862	Down
Lus10014122	Down
Lus10014129	Down
Lus10014205	Down
Lus10014221	Down
Lus10014365	Down
Lus10014436	Down
Lus10014550	Down
Lus10014552	Down
Lus10014697	Down
Lus10014702	Down
Lus10014849	Down
Lus10014889	Down
Lus10014903	Down
Lus10014908	Down
Lus10015029	Down
Lus10015037	Down
Lus10015162	Down
Lus10015237	Down
Lus10015419	Down
Lus10015424	Down
Lus10015532	Down
Lus10015566	Down
Lus10015579	Down
Lus10015685	Down
Lus10015707	Down
Lus10015765	Down
Lus10015844	Down
Lus10015865	Down
Lus10015875	Down
Lus10015895	Down
Lus10015896	Down
Lus10016112	Down
Lus10016121	Down
Lus10016164	Down
Lus10016245	Down
Lus10016340	Down
Lus10016726	Down
Lus10016863	Down
Lus10016968	Down
Lus10017136	Down
Lus10017196	Down
Lus10017213	Down
Lus10017404	Down
Lus10017541	Down
Lus10017572	Down
Lus10017595	Down
Lus10017620	Down
Lus10017775	Down
Lus10017776	Down
Lus10017788	Down
Lus10017818	Down
Lus10017838	Down
Lus10017944	Down
Lus10017947	Down
Lus10018053	Down
Lus10018101	Down
Lus10018300	Down
Lus10018333	Down
Lus10018426	Down
Lus10018559	Down
Lus10018628	Down
Lus10018832	Down
Lus10019010	Down
Lus10019106	Down
Lus10019476	Down
Lus10019573	Down
Lus10019577	Down
Lus10019621	Down
Lus10019768	Down
Lus10019769	Down
Lus10019807	Down
Lus10019968	Down
Lus10020025	Down
Lus10020416	Down
Lus10020684	Down
Lus10020686	Down
Lus10020771	Down
Lus10020835	Down
Lus10020881	Down
Lus10020913	Down
Lus10020963	Down
Lus10020983	Down
Lus10021009	Down
Lus10021014	Down
Lus10021063	Down
Lus10021083	Down
Lus10021187	Down
Lus10021294	Down
Lus10021586	Down
Lus10021650	Down
Lus10021653	Down
Lus10021681	Down
Lus10021682	Down
Lus10021707	Down
Lus10021708	Down
Lus10021793	Down
Lus10021922	Down
Lus10022169	Down
Lus10022247	Down
Lus10022425	Down
Lus10022457	Down
Lus10022492	Down
Lus10022739	Down
Lus10022883	Down
Lus10022961	Down
Lus10022977	Down
Lus10022978	Down
Lus10023012	Down
Lus10023120	Down
Lus10023302	Down
Lus10023374	Down
Lus10023387	Down
Lus10023425	Down
Lus10023483	Down
Lus10023762	Down
Lus10023863	Down
Lus10023912	Down
Lus10024051	Down
Lus10024085	Down
Lus10024112	Down
Lus10024189	Down
Lus10024275	Down
Lus10024359	Down
Lus10024389	Down
Lus10024415	Down
Lus10024647	Down
Lus10024739	Down
Lus10024815	Down
Lus10024852	Down
Lus10024874	Down
Lus10025117	Down
Lus10025160	Down
Lus10025346	Down
Lus10025662	Down
Lus10025693	Down
Lus10025778	Down
Lus10026109	Down
Lus10026111	Down
Lus10026113	Down
Lus10026155	Down
Lus10026238	Down
Lus10026302	Down
Lus10026303	Down
Lus10026304	Down
Lus10026313	Down
Lus10026362	Down
Lus10026376	Down
Lus10026425	Down
Lus10026507	Down
Lus10026739	Down
Lus10027018	Down
Lus10027048	Down
Lus10027402	Down
Lus10027418	Down
Lus10027430	Down
Lus10027441	Down
Lus10027594	Down
Lus10027736	Down
Lus10027762	Down
Lus10027765	Down
Lus10027783	Down
Lus10027961	Down
Lus10027998	Down
Lus10028014	Down
Lus10028164	Down
Lus10028216	Down
Lus10028271	Down
Lus10028318	Down
Lus10028564	Down
Lus10028578	Down
Lus10028592	Down
Lus10028685	Down
Lus10028953	Down
Lus10028979	Down
Lus10028981	Down
Lus10029082	Down
Lus10029113	Down
Lus10029262	Down
Lus10029283	Down
Lus10029398	Down
Lus10029625	Down
Lus10029629	Down
Lus10029637	Down
Lus10029645	Down
Lus10029730	Down
Lus10029784	Down
Lus10029817	Down
Lus10029964	Down
Lus10030045	Down
Lus10030360	Down
Lus10030440	Down
Lus10030512	Down
Lus10030716	Down
Lus10030738	Down
Lus10030769	Down
Lus10030794	Down
Lus10030995	Down
Lus10031202	Down
Lus10031276	Down
Lus10031277	Down
Lus10031346	Down
Lus10031372	Down
Lus10031387	Down
Lus10031388	Down
Lus10031489	Down
Lus10031531	Down
Lus10031571	Down
Lus10031582	Down
Lus10031699	Down
Lus10031817	Down
Lus10031932	Down
Lus10032156	Down
Lus10032278	Down
Lus10032383	Down
Lus10032509	Down
Lus10032627	Down
Lus10032678	Down
Lus10032721	Down
Lus10032753	Down
Lus10032772	Down
Lus10032773	Down
Lus10032780	Down
Lus10032793	Down
Lus10032879	Down
Lus10032902	Down
Lus10032918	Down
Lus10033095	Down
Lus10033465	Down
Lus10033514	Down
Lus10033525	Down
Lus10033527	Down
Lus10033636	Down
Lus10033651	Down
Lus10033702	Down
Lus10033756	Down
Lus10033806	Down
Lus10033818	Down
Lus10033941	Down
Lus10033944	Down
Lus10034044	Down
Lus10034080	Down
Lus10034137	Down
Lus10034392	Down
Lus10034408	Down
Lus10034508	Down
Lus10034577	Down
Lus10034585	Down
Lus10034601	Down
Lus10034693	Down
Lus10034730	Down
Lus10034849	Down
Lus10034895	Down
Lus10034927	Down
Lus10035003	Down
Lus10035006	Down
Lus10035038	Down
Lus10035077	Down
Lus10035147	Down
Lus10035160	Down
Lus10035163	Down
Lus10035192	Down
Lus10035339	Down
Lus10035389	Down
Lus10035393	Down
Lus10035442	Down
Lus10035468	Down
Lus10035478	Down
Lus10035595	Down
Lus10035659	Down
Lus10035778	Down
Lus10036009	Down
Lus10036010	Down
Lus10036218	Down
Lus10036260	Down
Lus10036302	Down
Lus10036370	Down
Lus10036450	Down
Lus10036675	Down
Lus10036952	Down
Lus10037256	Down
Lus10037287	Down
Lus10037295	Down
Lus10037436	Down
Lus10037437	Down
Lus10037523	Down
Lus10037614	Down
Lus10037636	Down
Lus10037644	Down
Lus10037760	Down
Lus10037772	Down
Lus10037782	Down
Lus10037890	Down
Lus10037922	Down
Lus10038004	Down
Lus10038024	Down
Lus10038106	Down
Lus10038202	Down
Lus10038312	Down
Lus10038491	Down
Lus10038496	Down
Lus10038514	Down
Lus10038552	Down
Lus10038553	Down
Lus10038716	Down
Lus10038882	Down
Lus10039118	Down
Lus10039201	Down
Lus10039469	Down
Lus10039481	Down
Lus10039659	Down
Lus10039745	Down
Lus10039775	Down
Lus10039872	Down
Lus10039959	Down
Lus10040003	Down
Lus10040015	Down
Lus10040016	Down
Lus10040075	Down
Lus10040417	Down
Lus10040469	Down
Lus10040528	Down
Lus10040533	Down
Lus10041112	Down
Lus10041135	Down
Lus10041155	Down
Lus10041382	Down
Lus10041443	Down
Lus10041444	Down
Lus10041586	Down
Lus10041792	Down
Lus10041797	Down
Lus10041947	Down
Lus10041970	Down
Lus10042086	Down
Lus10042101	Down
Lus10042223	Down
Lus10042245	Down
Lus10042479	Down
Lus10042519	Down
Lus10042549	Down
Lus10042591	Down
Lus10042637	Down
Lus10042689	Down
Lus10042766	Down
Lus10042852	Down
Lus10042902	Down
Lus10042945	Down
Lus10043034	Down
Lus10043068	Down
Lus10043179	Down
Lus10043213	Down
Lus10043222	Down
Lus10043370	Down
Lus10043398	Down
Lus10043406	Down
Lus10043571	Down
Lus10043704	Down
Lus10043753	Down
Lus10043836	Down
Lus10043852	Down
Lus10043882	Down
Lus10043965	Down
Lus10044231	Down
Lus10044269	Down
Lus10044300	Down
Lus10044435	Down
Lus10044546	Down
Lus10044552	Down
Lus10044572	Down
Lus10044584	Down
Lus10044685	Down
Lus10044695	Down
Lus10044731	Down
Lus10044755	Down
Lus10044770	Down
Lus10044775	Down
Lus10044782	Down
Lus10044987	Down
Lus10045106	Down
Lus10045153	Down
Lus10045170	Down
Lus10045219	Down
Lus10045368	Down
Lus10045483	Down
Lus10045489	Down
Lus10045641	Down
Lus10045663	Down
Lus10045882	Down
Lus10045889	Down
Lus10045893	Down
Lus10045928	Down
Lus10046043	Down
Lus10046060	Down
Lus10046358	Down
Lus10046427	Down
Lus10046437	Down
Lus10046461	Down
Lus10046627	Down
Lus10046636	Down
Lus10046666	Down
Lus10046678	Down
Lus10046712	Down
Lus10046963	Down
Lus10047029	Down
Lus10047055	Down
Lus10047165	Down
Lus10047189	Down
Lus10047501	Down
Lus10047539	Down
Lus10047544	Down
Lus10047578	Down
Lus10047628	Down
Lus10047794	Down
Lus10047876	Down
Lus10047918	Down
Lus10047930	Down
Lus10047932	Down
Lus10047945	Down
Lus10047949	Down
Lus10048108	Down
Lus10048418	Down
Lus10048477	Down

## Sheet: Supplementary Table S3
Supplementary Table S3. The two-hundred accessions of flax related information, stress indices across three environments and salt tolerance grade
Serial number	Variety name	Origin	Subpopulation	RGR1	RGR2	RGR3	RGR-AVG	RSL1	RSL2	RSL3	RSL-AVG	RRL1	RRL2	RRL3	RRL-AVG	D value	Salt tolerance grade
C1	Atalante	France	OF	0.734694	0.416667	0.346939	0.499433	0.159069	0.209207	0.291086	0.219787	0.197672	0.315697	0.40686	0.306743	0.432332	Tolerance
C2	Noralta	Canada	OF	0.714286	0.651163	0.589744	0.651731	0.0526462	0.0430662	0.100837	0.0655167	0.0363995	0.0242172	0.0918379	0.0508182	0.236015	Sensitive
C3	Novelty	Canada	OF	0.883721	0.574468	0.875	0.77773	0.163352	0.183769	0.241858	0.196327	0.218847	0.137556	0.181214	0.179206	0.434054	Tolerance
C4	Res. x Hoshangabad (C.I. 19 x C.I.140)	United States	OF	0.422222	0.456522	0.446809	0.441851	0.445117	0.123946	0.273673	0.280912	0.323438	0.156041	0.350847	0.276775	0.431748	Tolerance
C5	Linota	United States	OF	0.48	0.725	0.9375	0.714167	0.103646	0.168192	0.137863	0.136567	0.114481	0.180728	0.147201	0.14747	0.357826	Moderate
C6	Sel. of N.D.R. 114	United States	OF	0.229167	0.354167	0.23913	0.274155	0.133012	0.251135	0.0914825	0.158543	0.146819	0.19329	0.0848068	0.141639	0.220803	Sensitive
C7	Sagino	Unknown	OF	0.693878	0.734694	0.54	0.65619	0.117569	0.0925875	0.11386	0.108006	0.100061	0.104365	0.100857	0.101761	0.29376	Sensitive
C8	noname	United States	OF	0.836735	0.897959	0.877551	0.870748	0.18759	0.204578	0.140884	0.177684	0.140174	0.207132	0.121173	0.15616	0.439963	Tolerance
C9	Tammes Type 5	United States; Netherlands	OF	0.382979	0.0666667	0.333333	0.260993	0.101237	0.135912	0.183769	0.140306	0.0984437	0.200059	0.175625	0.158043	0.215365	Sensitive
C10	Sel. 176 x (19 x 112)	United States	OF	0	0.434783	0.785714	0.406832	0.228458	0.140492	0.315907	0.228285	0.180584	0.232022	0.336734	0.24978	0.372181	Moderate
C11	Lusatia	United States; Germany	OF	0.8125	0.84	0.625	0.759167	0.254446	0.160086	0.0937905	0.169441	0.226633	0.203076	0.108147	0.179285	0.41177	Moderate
C12	Hollandia	United States; Netherlands	Fiber	0.428571	0.456522	0.255319	0.380137	0.12171	0.104011	0.110982	0.112234	0.140371	0.142968	0.112765	0.132035	0.222535	Sensitive
C13	Artemida	Lithuania	Fiber	0.35	0.257143	0.0833333	0.230159	0.12386	0.102142	0.141029	0.122343	0.0565204	0.0706954	0.0842651	0.0704936	0.141459	High-Sensitive
C14	A-93	Russian Federation	Fiber	0.3125	0.285714	0.0625	0.220238	0.154092	0.133168	0.0773239	0.121528	0.18038	0.14634	0.0911812	0.1393	0.179191	Sensitive
C15	L. 270-68	Russian Federation	Fiber	0.0638298	0.08	0.04	0.0612766	0.100516	0.0660388	0.0607085	0.0757543	0.0531068	0.0587966	0.0480829	0.0533288	0.0468209	High-Sensitive
C16	VNIIL-180	Russian Federation	OF	0.911111	0.833333	0.826087	0.856844	0.643739	0.256181	0.278854	0.392925	0.475956	0.280954	0.280507	0.345806	0.679026	High-Tolerance
C17	VNIIL-1104	Russian Federation	OF	0.636364	0.605263	0.342857	0.528161	0.107532	0.256053	0.209736	0.191107	0.0527952	0.147867	0.168314	0.122992	0.313786	Sensitive
C18	VNIIL-519	Russian Federation	OF	0.44186	0.361702	0.357143	0.386902	0.221159	0.0739023	0.104336	0.133133	0.0734158	0.0643979	0.0930932	0.076969	0.204104	Sensitive
C19	VNIIL-918	Russian Federation	Oil	0.722222	0.478261	0.586957	0.595813	0.301361	0.181511	0.526301	0.336391	0.306555	0.201062	0.349516	0.285711	0.521783	Tolerance
C20	VNIIL-725	Russian Federation	OF	1.02703	0.837209	0.714286	0.859507	0.364455	0.147806	0.310608	0.274289	0.267191	0.249497	0.301422	0.272703	0.56456	Tolerance
C21	VNIIL-3531	Russian Federation	OF	0.85	0.78	0.428571	0.68619	0.296816	0.385282	0.213771	0.298623	0.416538	0.351109	0.152899	0.306849	0.541996	Tolerance
C22	Evelin	Unknown	Fiber	0.4	0.38	0.25	0.343333	0.268569	0.172394	0.202172	0.214378	0.29254	0.17751	0.205029	0.225027	0.327721	Moderate
C23	Laura	Unknown	Fiber	0.0408163	0.08	0	0.0402721	0.402057	0.319717	0.148356	0.290043	0.292844	0.218183	0.127476	0.212835	0.264754	Sensitive
C24	Hermes	France	Fiber	0	0.0526316	0	0.0175439	0.101841	0.218361	0.142906	0.154369	0.060799	0.0878667	0.12445	0.0910385	0.102203	High-Sensitive
C25	Ariane	France	Fiber	0.863636	0.48	0	0.447879	0.201111	0.143141	0.144947	0.163066	0.132103	0.0864848	0.0908497	0.103146	0.258205	Sensitive
C26	Raisa	Netherlands	Fiber	0.0816327	0.0454545	0.0425532	0.0565468	0.0540306	0.0650306	0.0439021	0.0543211	0.0394793	0.0355969	0.0430857	0.0393873	0.0239604	High-Sensitive
C27	Escalina	Netherlands	Fiber	0.0217391	0.04	0	0.0205797	0.2841	0.175362	0.155362	0.204941	0.128518	0.135672	0.130108	0.131433	0.15796	High-Sensitive
C28	Marina	Netherlands	Fiber	0.0434783	0.1875	0	0.0769928	0.288416	0.165083	0.138511	0.197337	0.279945	0.183242	0.160733	0.207974	0.218398	Sensitive
C29	Korostenskij 3	Ukraine	Fiber	0.1	0.0851064	0	0.0617021	0.138048	0.0898946	0.0864878	0.10481	0.109931	0.116165	0.116056	0.114051	0.101058	High-Sensitive
C30	Natasja	Netherlands	Fiber	0.162791	0.16	0.16	0.16093	0.239668	0.183594	0.184167	0.202476	0.167967	0.206565	0.112046	0.162193	0.221838	Sensitive
C31	Domtar Selection	Canada	Fiber	0.627907	0.871795	0.341463	0.613722	0.104349	0.170848	0.09025	0.121816	0.100296	0.284271	0.100015	0.161527	0.323965	Moderate
C32	de metcha 1-3-6 Vilm	United States; Ethiopia	Oil	0.458333	0.36	0.26087	0.359734	0.411743	0.302343	0.303048	0.339045	0.364728	0.305676	0.379937	0.350114	0.483539	Tolerance
C33	Tammes Type 2	United States; Netherlands	OF	0.734694	0.489796	0.56	0.59483	0.129316	0.113064	0.0732483	0.10521	0.187614	0.164191	0.088992	0.146932	0.298887	Sensitive
C34	Tammes Type 12	United States; Netherlands	OF	0.68	0.708333	0.729167	0.705833	0.256724	0.0923683	0.132102	0.160398	0.327736	0.147142	0.17286	0.215913	0.410666	Moderate
C35	Buda 80	United States	OF	0.731707	0.488889	0.478261	0.566286	0.15598	0.132211	0.20258	0.16359	0.148363	0.170213	0.182635	0.16707	0.336578	Moderate
C36	Atlas (fiber)	United States; Sweden	OF	0.723404	0.666667	0.710526	0.700199	0.106742	0.100568	0.231214	0.146175	0.0675206	0.0924853	0.331705	0.163904	0.368857	Moderate
C37	Z 11637	United States; Netherlands	Fiber	0.361702	0.333333	0.148936	0.281324	0.171134	0.111243	0.181063	0.15448	0.278753	0.166653	0.249301	0.231569	0.27503	Sensitive
C38	Mapun	United States; Hungary	OF	0.604167	0.74	0.68	0.674722	0.224971	0.11054	0.128605	0.154705	0.193204	0.139827	0.143762	0.158931	0.362484	Moderate
C39	Erythree	United States; France	OF	0.891304	0.897959	0.897959	0.895741	0.103398	0.269036	0.216754	0.196396	0.090584	0.193461	0.185507	0.156517	0.459747	Tolerance
C40	Common	United States	OF	0.4	0.367347	0.58	0.449116	0.178328	0.196419	0.1782	0.184316	0.190779	0.158979	0.169372	0.173043	0.313563	Sensitive
C41	411704 Fiber	United States	OF	0.76	0.86	0.770833	0.796944	0.118485	0.203227	0.122863	0.148192	0.129022	0.203291	0.15722	0.163177	0.401884	Moderate
C42	Tammes Pale Blue	United States	OF	0.854167	0.3	0.82	0.658056	0.169801	0.15321	0.0979696	0.140327	0.14229	0.203577	0.100279	0.148715	0.342128	Moderate
C43	Belinka	Netherlands	Fiber	0.836735	0.520833	0.571429	0.642999	0.213703	0.188075	0.124271	0.17535	0.242371	0.136532	0.123103	0.167335	0.369375	Moderate
C44	1270	Russian Federation	OF	0.6	0.770833	0.714286	0.69504	0.234086	0.478964	0.339635	0.350895	0.342926	0.579602	0.32993	0.417486	0.643107	High-Tolerance
C45	Svetoch mutation	Russian Federation	Fiber	0.74359	0.42	0.583333	0.582308	0.072564	0.0566271	0.0745292	0.0679068	0.104731	0.0327868	0.0631846	0.0669008	0.224011	Sensitive
C46	L-93-2	China; Russian Federation	Fiber	0.604167	0.122449	0.416667	0.381094	0.126832	0.140317	0.0842717	0.11714	0.115551	0.120648	0.0891206	0.10844	0.211559	Sensitive
C47	L-8709-5-10	China; Russian Federation	Fiber	0.54	0.583333	0.591837	0.571723	0.0908786	0.182825	0.104985	0.12623	0.0874574	0.242892	0.206582	0.178977	0.323145	Moderate
C48	L-140-16	Russian Federation	Fiber	0.770833	0.68	0.88	0.776944	0.127014	0.23493	0.115239	0.159061	0.133081	0.185815	0.124482	0.147793	0.392457	Moderate
C49	Torzhokij 4	Russian Federation	OF	0.791667	0.74	0.86	0.797222	0.411898	0.318191	0.275393	0.335161	0.346508	0.39989	0.236236	0.327545	0.613443	High-Tolerance
C50	Novotorzhskij	Russian Federation	Fiber	0.775	0.466667	0.729167	0.656944	0.165672	0.280608	0.191502	0.212594	0.166631	0.377766	0.230992	0.258463	0.451387	Tolerance
C51	Aleksim	Russian Federation	Fiber	0.0212766	0.288889	0	0.103388	0.0753333	0.0761456	0.0605694	0.0706828	0.0312015	0.0625362	0.0570438	0.0502605	0.055964	High-Sensitive
C52	AR-2	Russian Federation	Fiber	0.22	0.333333	0.145833	0.233056	0.123296	0.152639	0.106425	0.127453	0.121676	0.176023	0.122559	0.140086	0.187496	Sensitive
C53	G-1781-4-18	Russian Federation	Fiber	0.0408163	0.0408163	0.0731707	0.0516011	0.0805602	0.083655	0.0766872	0.0803008	0.0416582	0.0316706	0.0535466	0.0422918	0.0396636	High-Sensitive
C54	B-14	Lithuania	Fiber	0.0208333	0.06	0.04	0.0402778	0.0756923	0.0697764	0.101223	0.0822305	0.0504262	0.0728942	0.10374	0.0756868	0.0572026	High-Sensitive
C55	L-1120	Russian Federation	Fiber	0.833333	0.76	0.44898	0.680771	0.113747	0.0851378	0.0871429	0.0953427	0.14516	0.141749	0.100089	0.128999	0.310792	Sensitive
C56	G-1847-4-1	Russian Federation	Fiber	0	0.354167	0.133333	0.1625	0.135716	0.142677	0.110085	0.129492	0.108197	0.102206	0.109282	0.106562	0.144964	High-Sensitive
C57	Verchnevolzhkij	Russian Federation	Fiber	0.2	0.26	0.208333	0.222778	0.0851414	0.0913291	0.0686797	0.0817167	0.143129	0.152324	0.0571484	0.117534	0.142996	High-Sensitive
C58	Belochka	Russian Federation	Fiber	0.744681	0.458333	0.36	0.521005	0.0576515	0.0940061	0.0583958	0.0700178	0.090265	0.111727	0.0715329	0.0911749	0.219491	Sensitive
C59	VNIIL-5520	China; Russian Federation	Fiber	0.0425532	0.0625	0.0227273	0.0425935	0.0385961	0.0680221	0.0841667	0.0635949	0.0619652	0.0813077	0.0868909	0.0767212	0.0474096	High-Sensitive
C60	VNIIL-742	Russian Federation	OF	0.526316	1.02857	0.604651	0.719846	0.136479	0.113044	0.184033	0.144518	0.129686	0.0527184	0.129205	0.10387	0.338179	Moderate
C61	VNIIL-776	Russian Federation	OF	0.666667	0.391304	0.255814	0.437928	0.0468741	0.198084	0.153879	0.132946	0.0592489	0.251536	0.16021	0.156998	0.269305	Sensitive
C62	VNIIL-409	Russian Federation	OF	0.913043	0.77551	0.66	0.782851	0.32131	0.533624	0.194663	0.349865	0.338878	0.429116	0.198695	0.32223	0.614273	High-Tolerance
C63	VNIIL-492	Russian Federation	OF	0.888889	0.909091	0.571429	0.789803	0.0838622	0.353743	0.24078	0.226129	0.137077	0.459366	0.194967	0.263803	0.507032	Tolerance
C64	TR 35141	Russian Federation	OF	1.23529	0.952381	0.681818	0.956498	0.0967034	0.413042	0.115786	0.20851	0.0815246	0.444233	0.13662	0.220792	0.52607	Tolerance
C65	Tajga	France	OF	0.605263	0.702703	0.452381	0.586782	0.114705	0.365735	0.107284	0.195908	0.16026	0.344098	0.127819	0.210726	0.389165	Moderate
C66	Line 548-01	Unknown	Fiber	0.145833	0.145833	0	0.0972222	0.134229	0.106037	0.0515802	0.097282	0.194376	0.120743	0.0614206	0.125513	0.115298	High-Sensitive
C67	Line 629-01	Unknown	Fiber	0.129032	0.152174	0.0285714	0.103259	0.0612368	0.0954979	0.0992308	0.0853218	0.0671935	0.0994696	0.0977799	0.0881477	0.0875774	High-Sensitive
C68	Line 657-01	Unknown	Fiber	0.0851064	0.4	0.0454545	0.176854	0.0612754	0.453887	0.140148	0.218437	0.0483161	0.374803	0.10245	0.17519	0.244574	Sensitive
C69	Pskovski 2976	Unknown	OF	0.723404	0.613636	0.489796	0.608946	0.0789191	0.502044	0.276295	0.285753	0.0628961	0.471975	0.281111	0.271994	0.487478	Tolerance
C70	G 2063-5-10	Unknown	Fiber	0.234043	0.469388	0.285714	0.329715	0.111589	0.259609	0.0991435	0.15678	0.119027	0.280401	0.0765222	0.15865	0.248535	Sensitive
C71	L-500004-2-84	Unknown	Fiber	0.111111	0	0.0416667	0.0509259	0.0933603	0.135732	0.116599	0.115231	0.106593	0.137884	0.0868393	0.110439	0.101541	High-Sensitive
C72	L-60016-3-87	Unknown	Fiber	0.680851	0.48	0.58	0.580284	0.167879	0.305527	0.18477	0.219392	0.214217	0.36681	0.152578	0.244535	0.421504	Tolerance
C73	Mures	Romania	Fiber	0.692308	0.531915	0.217391	0.480538	0.214019	0.244406	0.0687983	0.175741	0.298405	0.275665	0.0633465	0.212472	0.342688	Moderate
C74	L-41	Russian Federation	Fiber	0.612245	0.8	0.5625	0.658248	0.120724	0.0935645	0.0706863	0.0949917	0.160079	0.0934492	0.0855499	0.113026	0.293431	Sensitive
C75	Concurent	Russian Federation	Fiber	0.76087	0.6	0.571429	0.644099	0.285951	0.295101	0.135785	0.238946	0.259874	0.260518	0.185744	0.235379	0.448995	Tolerance
C76	China 1	China	Fiber	0.325581	0.32	0.104167	0.249916	0.0594304	0.082181	0.0692254	0.0702789	0.150154	0.107332	0.0848182	0.114101	0.143105	High-Sensitive
C77	China 2	China	Fiber	0.77551	0.56	0.333333	0.556281	0.0789245	0.0586455	0.0825171	0.0733624	0.143367	0.0458274	0.105959	0.0983846	0.237612	Sensitive
C78	China 4	China	Fiber	0.0638298	0.148936	0.52381	0.245525	0.0781916	0.189082	0.117269	0.128181	0.101571	0.213716	0.111205	0.142164	0.193344	Sensitive
C79	China 6	China	Fiber	0.88	0.78	0.62	0.76	0.0733929	0.0949317	0.113342	0.093889	0.136825	0.161625	0.16118	0.15321	0.350946	Moderate
C80	Viking	France	Fiber	0.756098	0.23913	0.510638	0.501955	0.292157	0.26109	0.189364	0.247537	0.405324	0.249513	0.132211	0.262349	0.423041	Tolerance
C81	Sel. C.I. 19-47 Pale Blue	United States	OF	0.8125	0.857143	0.844444	0.838029	0.0845556	0.448202	0.321185	0.284647	0.0987188	0.368413	0.197776	0.221636	0.532797	Tolerance
C82	No. Dak. No. 40,013	United States	Fiber	0.727273	0.690476	0.756098	0.724615	0.0998671	0.156996	0.0855556	0.11414	0.110511	0.137206	0.070954	0.106224	0.32295	Moderate
C83	Sel. of Minn. 281	United States	OF	0.76087	0.651163	0.595238	0.66909	0.0332174	0.0410424	0.0565844	0.0436147	0.0348462	0.0663588	0.0768355	0.0593468	0.2338	Sensitive
C84	VNIIL-6148	Russian Federation	OF	0.708333	0.708333	0.35	0.588889	0.157452	0.208976	0.165233	0.17722	0.174047	0.26112	0.214735	0.216634	0.382212	Moderate
C85	Macbeth	Canada	OF	0.893617	0.9	0.711111	0.834909	0.0771741	0.110549	0.0958092	0.0945106	0.142451	0.187451	0.107326	0.145742	0.371787	Moderate
C86	Crepitam Tabor	United States; Hungary	OF	0.891304	0.9375	0.702128	0.843644	0.212432	0.268349	0.408733	0.296505	0.240967	0.382746	0.373848	0.33252	0.608713	High-Tolerance
C87	CDC Bethune-14	Germany	OF	0.479167	0.816327	0.265306	0.520266	0.104257	0.101246	0.106235	0.103912	0.202169	0.159305	0.155761	0.172412	0.288627	Sensitive
C88	Diane	Netherlands	Fiber	0.45	0.477273	0.0416667	0.32298	0.0390969	0.062425	0.0907936	0.0641052	0.0547158	0.0870807	0.070861	0.0708858	0.137674	High-Sensitive
C89	K-1339	Russian Federation	OF	0.3	0.309524	0.244444	0.284656	0.0641481	0.0718836	0.0924971	0.0761763	0.0698622	0.0811317	0.08268	0.0778913	0.136373	High-Sensitive
C90	Argos	France	Fiber	0.652174	0.72	0.38	0.584058	0.247115	0.159093	0.152823	0.186343	0.217784	0.181836	0.127995	0.175872	0.361477	Moderate
C91	NOVA ROSSISK SELECTI	United States	Oil	0.84	0.84	0.854167	0.844722	0.264204	0.130518	0.163464	0.186062	0.31488	0.141198	0.22692	0.227666	0.479474	Tolerance
C92	RABA 0189	United States; Poland	Oil	0.64	0.837838	0.25	0.575946	0.148561	0.396608	0.122905	0.222691	0.17106	0.340527	0.14545	0.219012	0.406635	Moderate
C93	TAMMES TYPE 12	United States; Netherlands	OF	0.864865	0.833333	0.357143	0.685114	0.126217	0.221778	0.079413	0.142469	0.0687667	0.24675	0.115532	0.143683	0.349398	Moderate
C94	XLB	Hungary	Oil	0.42	0.68	0.478261	0.526087	0.559496	0.435348	0.248188	0.414344	0.579071	0.456574	0.368903	0.468182	0.655473	High-Tolerance
C95	Arcata	France	Fiber	0.265306	0.186047	0	0.150451	0.0960465	0.113389	0.127192	0.112209	0.120936	0.0993648	0.110751	0.110351	0.132856	High-Sensitive
C96	38	Morocco	Oil	0.244444	0.325581	0.097561	0.222529	0.188705	0.632051	0.180651	0.333802	0.269082	0.537408	0.191997	0.332829	0.424215	Tolerance
C97	CIli 452	Zimbabwe	Oil	0.38	0.638298	0.5	0.506099	0.177259	0.240889	0.128525	0.182224	0.25851	0.390564	0.211793	0.286956	0.400058	Moderate
C98	CIli 642	Russian Federation	Oil	0.340426	0.459459	0.390244	0.39671	0.310663	0.360893	0.329401	0.333652	0.580224	0.287374	0.352752	0.406783	0.526831	Tolerance
C99	CIli 1407	Turkey	Oil	0.26	0.409091	0.268293	0.312461	0.271351	0.15194	0.388383	0.270558	0.28815	0.177806	0.322574	0.262843	0.373984	Moderate
C100	CIli 1464	United States	Oil	0.622222	0.846154	0.545455	0.671277	0.283795	0.22231	0.12852	0.211542	0.321781	0.289255	0.186981	0.266006	0.460086	Tolerance
C101	CIli 1490	India	Oil	0.54	0.458333	0.183673	0.394002	0.323753	0.601162	0.470678	0.465198	0.182004	0.297696	0.333423	0.271041	0.522986	Tolerance
C102	CIli 1519	Japan	Oil	0.55102	0.714286	0.4	0.555102	0.152784	0.287556	0.184716	0.208352	0.155491	0.235048	0.204776	0.198439	0.378658	Moderate
C103	BELADI Y 6903	Australia	Oil	0.659574	0.847826	0.4375	0.6483	0.0842961	0.481337	0.339625	0.301753	0.168975	0.622242	0.509482	0.433566	0.607723	High-Tolerance
C104	URUGUAY 36/48	Uruguay	Oil	0.7	0.8	0.658537	0.719512	0.294856	0.25187	0.256108	0.267611	0.213725	0.267928	0.250635	0.244096	0.49661	Tolerance
C105	CIli 1617	Afghanistan	Oil	0.73913	0.708333	0.469388	0.638951	0.100331	0.117	0.204991	0.140774	0.126905	0.0890214	0.0906684	0.102198	0.307952	Sensitive
C106	CIli 1679	Serbia	Oil	0.0434783	0.5	0.608696	0.384058	0.177356	0.155762	0.14718	0.160099	0.244832	0.226894	0.113947	0.195224	0.29072	Sensitive
C107	Q9903	Spain	Oil	0.574468	0.75	0.604167	0.642878	0.129847	0.210547	0.151722	0.164039	0.2583	0.295568	0.151714	0.235194	0.4035	Moderate
C108	Peynau	South Korea	Fiber	0.44898	0.770833	0.52	0.579938	0.0968193	0.140414	0.122142	0.119792	0.0842881	0.178736	0.125047	0.129357	0.29207	Sensitive
C109	CIli 1918	Spain	Oil	0.586957	0.854167	0.755102	0.732075	0.134213	0.294634	0.236633	0.221827	0.163972	0.222526	0.190131	0.19221	0.441992	Tolerance
C110	CIli 1919	Iran	Oil	0.428571	0.913043	0.571429	0.637681	0.256853	0.318961	0.380815	0.318876	0.691711	0.238586	0.310061	0.413453	0.602324	High-Tolerance
C111	CIli 1924	Egypt	Oil	0.75	0.632653	0.875	0.752551	0.148689	0.196308	0.146358	0.163785	0.133705	0.072471	0.116329	0.107502	0.362843	Moderate
C112	CIli 2038	Iran	Oil	0.68	0.382979	0.4375	0.50016	0.365388	0.456923	0.691538	0.504617	0.340139	0.531661	0.549866	0.473889	0.704475	High-Tolerance
C113	CIli 2047	Turkey	Oil	0.511628	0.229167	0.434783	0.391859	0.329519	0.486022	0.499299	0.43828	0.385401	0.551563	0.449928	0.462297	0.621541	High-Tolerance
C114	ALSEE	India	Oil	0.844444	0.866667	0.744681	0.818597	0.621033	0.739505	0.486432	0.615657	0.596576	0.736177	0.470208	0.600987	0.954024	High-Tolerance
C115	MESSENIAS	Greece	Oil	0.829787	0.591837	0.66	0.693875	0.310532	0.426159	0.305991	0.347561	0.226607	0.538135	0.37673	0.380491	0.618388	High-Tolerance
C116	OLEIFERA	Poland	Oil	0.77551	0.75	0.653061	0.72619	0.387343	0.472121	0.47216	0.443875	0.539573	0.692219	0.410225	0.547339	0.787693	High-Tolerance
C117	41	India	Oil	0.382979	0.0444444	0.318182	0.248535	0.236978	0.168179	0.267217	0.224124	0.366509	0.184386	0.337574	0.296156	0.344897	Moderate
C118	MARTIN	Hungary	Oil	0.531915	0.574468	0.488889	0.531757	0.0541386	0.0602138	0.0276563	0.0473362	0.0798975	0.0402747	0.0311067	0.0504263	0.184864	Sensitive
C119	DIADEM	Hungary	OF	0.589744	0.560976	0.529412	0.560044	0.0402441	0.0370858	0.0308882	0.0360727	0.0713866	0.0300181	0.0379296	0.0464448	0.185128	Sensitive
C120	Q0415	Belgium	OF	0.659574	0.772727	0.952381	0.794894	0.144983	0.0922553	0.117615	0.118284	0.172707	0.0819527	0.101878	0.118846	0.356487	Moderate
C121	62/125-4	India	Oil	0.87234	0.918367	0.782609	0.857772	0.18993	0.390795	0.412327	0.331017	0.176987	0.368455	0.328965	0.291469	0.609369	High-Tolerance
C122	TARAGUI	Argentina	Oil	0.688889	0.595745	0.333333	0.539322	0.0516624	0.152948	0.154199	0.119603	0.0374595	0.173639	0.144088	0.118395	0.2718	Sensitive
C123	TIMBU	Argentina	Oil	0.897436	0.86	0.326087	0.694508	0.171394	0.260145	0.256631	0.22939	0.217949	0.292275	0.300359	0.270194	0.481076	Tolerance
C124	HINDI	Czech Republic	OF	0.88	0.854167	0.04	0.591389	0.177335	0.208381	0.174265	0.18666	0.238214	0.320408	0.212921	0.257181	0.413186	Moderate
C125	GRAND TURKISTAN 4	Russian Federation	Oil	0.375	0.404255	0.105263	0.294839	0.100333	0.150562	0.12956	0.126818	0.109521	0.202545	0.132039	0.148035	0.212511	Sensitive
C126	CYPRUS	Cyprus	Oil	0.354167	0.395349	0.325	0.358172	0.123289	0.161449	0.1375	0.140746	0.172816	0.255458	0.161849	0.196707	0.271365	Sensitive
C127	MALABRIGO 1.7	Uruguay	Oil	0.422222	0.340426	0.212766	0.325138	0.17089	0.226638	0.235979	0.211169	0.128153	0.225724	0.188569	0.180815	0.293044	Sensitive
C128	Olayozon	Romania	Oil	0.866667	0.913043	0.62	0.799903	0.22962	0.256483	0.276459	0.254187	0.332248	0.208337	0.275764	0.272116	0.532264	Tolerance
C129	Tverta	Romania	OF	0.5625	0.5	0.333333	0.465278	0.0839681	0.163755	0.240845	0.162856	0.136093	0.187703	0.179539	0.167778	0.302889	Sensitive
C130	ARANDAS	Mexico	Oil	0.926829	0.52	0.534884	0.660571	0.0999821	0.0588729	0.283877	0.147577	0.121226	0.0580946	0.256112	0.145144	0.345165	Moderate
C131	R-111	Bolivia	Oil	0.560976	0.468085	0.487179	0.505413	0.218754	0.277394	0.20408	0.233409	0.366111	0.25026	0.201782	0.272718	0.421968	Tolerance
C132	K-y	Romania	Oil	1.025	0.769231	0.434783	0.743004	0.078761	0.198942	0.269535	0.182413	0.080037	0.256258	0.296687	0.210994	0.433308	Tolerance
C133	CULBERT M3P3	United States	OF	0.777778	0.469388	0.690476	0.645881	0.0711653	0.0924353	0.352916	0.172172	0.0558757	0.114469	0.310539	0.160294	0.364178	Moderate
C134	CONCURRENT	Netherlands	Fiber	0.6875	0.58	0.52	0.595833	0.095356	0.122759	0.158672	0.125596	0.128201	0.150895	0.172144	0.150414	0.313563	Sensitive
C135	HERRA	Netherlands	Fiber	0.695652	0.416667	0.469388	0.527236	0.19494	0.243395	0.236934	0.22509	0.358171	0.330869	0.275122	0.321387	0.453623	Tolerance
C136	ROYAL	Canada	Oil	0.574468	0.591837	0.581395	0.582567	0.235659	0.124442	0.285676	0.215259	0.185973	0.10816	0.188948	0.161027	0.369383	Moderate
C137	CIli 897	United States	OF	0.6875	0.64	0.28	0.535833	0.152352	0.134453	0.149015	0.145273	0.183984	0.196332	0.228039	0.202785	0.336983	Moderate
C138	CIli 908	United States	OF	0.333333	0.541667	0.446809	0.440603	0.139978	0.0762625	0.201371	0.139204	0.207302	0.10458	0.215718	0.175867	0.285343	Sensitive
C139	CIli 946	United States	Oil	0.195122	0.302326	0.266667	0.254705	0.140636	0.185341	0.193185	0.173054	0.222755	0.154252	0.182236	0.186414	0.250055	Sensitive
C140	REDSON	United States	OF	0.93617	0.734694	0.877551	0.849472	0.0926091	0.18258	0.228435	0.167874	0.215062	0.246563	0.340023	0.267216	0.494008	Tolerance
C141	TOMAGAON	Iran	Oil	0.787234	0.816327	0.854167	0.819242	0.194787	0.3447	0.15341	0.230965	0.187925	0.325043	0.144579	0.219182	0.49282	Tolerance
C142	MINVANO	Brazil	Oil	0.822222	0.54	0.674419	0.67888	0.196323	0.404424	0.283941	0.294896	0.231608	0.448995	0.252983	0.311196	0.539944	Tolerance
C143	BURKE	United States	OF	0.347826	0.772727	0.578947	0.5665	0.09225	0.346147	0.168921	0.202439	0.168068	0.272238	0.239752	0.226686	0.395957	Moderate
C144	CIli 1185	United States	OF	0.5625	0.58	0.361702	0.501401	0.176098	0.15108	0.146301	0.157826	0.184998	0.227854	0.141035	0.184629	0.322083	Moderate
C145	CIli 1474	India	OF	0.693878	0.74	0.734694	0.722857	0.103349	0.186226	0.12377	0.137782	0.143619	0.180968	0.154396	0.159661	0.368811	Moderate
C146	UNRYU	Japan	Oil	0.0212766	0.0208333	0.0434783	0.0285294	0.0997549	0.225437	0.164302	0.163165	0.0637852	0.358752	0.184627	0.202388	0.178352	Sensitive
C147	WELLS	United States	OF	0.145833	0.270833	0.0697674	0.162145	0.126564	0.22091	0.172633	0.173369	0.165991	0.306118	0.275736	0.249282	0.257329	Sensitive
C148	CIli 1525	France	Oil	0.553191	0.66	0.44	0.551064	0.284517	0.361009	0.273992	0.306506	0.213634	0.298949	0.201882	0.238155	0.460218	Tolerance
C149	RECOLTE NO 0196	Morocco	Oil	0.612245	0.46	0.530612	0.534286	0.197	0.217858	0.289166	0.234675	0.202326	0.325756	0.311608	0.279897	0.436687	Tolerance
C150	RIJKI	Bulgaria	Oil	0.659091	0.708333	0.520833	0.629419	0.236765	0.19045	0.21992	0.215712	0.171964	0.143378	0.116796	0.144046	0.375026	Moderate
C151	CIli 1555	Australia	OF	0.84	0.82	0.857143	0.839048	0.270733	0.437048	0.165219	0.291	0.243125	0.251937	0.138471	0.211178	0.530639	Tolerance
C152	BENVENUTO REAL	Hungary	Oil	0.74	0.78	0.659574	0.726525	0.268115	0.451576	0.228622	0.316104	0.306823	0.507104	0.187149	0.333692	0.582141	Tolerance
C153	CIli 1581	Indonesia	OF	0.632653	0.553191	0.652174	0.612673	0.10312	0.141083	0.129533	0.124578	0.103214	0.151958	0.12445	0.126541	0.304158	Sensitive
C154	QUERANDI	Argentina	Oil	0.3	0.116279	0.591837	0.336039	0.100893	0.308411	0.172141	0.193815	0.102743	0.205641	0.164294	0.157559	0.272222	Sensitive
C155	CIli 1596	India	OF	0.68	0.66	0.533333	0.624444	0.126425	0.154361	0.111289	0.130691	0.120007	0.167265	0.0923149	0.126529	0.311746	Sensitive
C156	LUOMAL MAATIAIS YELLOW	Finland	OF	0.808511	0.8125	0.913043	0.844685	0.174023	0.269543	0.250797	0.231454	0.195687	0.234069	0.323405	0.251054	0.520832	Tolerance
C157	LINAZA	Costa Rica	Oil	0.717391	0.75	0.638298	0.701896	0.197579	0.246201	0.141192	0.194991	0.275819	0.246958	0.157057	0.226611	0.436581	Tolerance
C158	BETA 201	Hungary	Oil	0.297872	0.297297	0.529412	0.37486	0.0512008	0.135	0.102307	0.0961691	0.0494528	0.157565	0.0997814	0.102267	0.193163	Sensitive
C159	CIli 1749	United States	Oil	0.64	0.52	0.875	0.678333	0.229729	0.252195	0.319604	0.267176	0.196056	0.15959	0.250082	0.201909	0.457158	Tolerance
C160	CIli 1819	United States	Oil	0.5	0.684211	0.645833	0.610015	0.281591	0.263111	0.188058	0.244254	0.257719	0.172863	0.204966	0.211849	0.426617	Tolerance
C161	Longya10	China	Oil	0.795918	0.511111	0.355556	0.554195	0.381451	0.364627	0.163713	0.303264	0.389015	0.304519	0.160202	0.284579	0.487334	Tolerance
C162	CIli 1832	India	Oil	0.630435	0.957447	0.826087	0.804656	0.678213	0.419292	0.425569	0.507691	0.45619	0.302134	0.376677	0.378334	0.750168	High-Tolerance
C163	BASIN	India	Oil	0.595745	0.163265	0.382979	0.380663	0.147648	0.111312	0.172669	0.143876	0.102757	0.0959717	0.135712	0.11148	0.229304	Sensitive
C164	N 39/B LA PLATA	Hungary	Oil	0.36	0.136364	0.0243902	0.173585	0.124195	0.267379	0.121009	0.170861	0.155826	0.266519	0.149194	0.190513	0.224167	Sensitive
C165	CREE	Canada	OF	0.8	0.82	0.48	0.7	0.164439	0.0877235	0.106901	0.119688	0.164886	0.145609	0.129198	0.146564	0.342422	Moderate
C166	CIli 1966	Pakistan	OF	0.102041	0.06	0.0217391	0.06126	0.375952	0.17782	0.221595	0.258456	0.259809	0.242137	0.23853	0.246825	0.2733	Sensitive
C167	CIli 1976	Germany	Oil	0.591837	0.55814	0.270833	0.473603	0.31944	0.521703	0.130056	0.323733	0.317047	0.395504	0.140951	0.284501	0.472708	Tolerance
C168	CIli 2197	India	Oil	0.54	0.04	0.212766	0.264255	0.64986	0.216287	0.315314	0.39382	0.36714	0.27215	0.257868	0.299052	0.453777	Tolerance
C169	CIli 2225	India	Oil	0.44898	0.25	0.133333	0.277438	0.205222	0.148412	0.212361	0.188665	0.16456	0.195421	0.218142	0.192707	0.270806	Sensitive
C170	BERNBURGER OEL FASERLEIN	Germany	Oil	0.5625	0.534884	0.326531	0.474638	0.16805	0.181341	0.20132	0.18357	0.155401	0.176719	0.198634	0.176918	0.323964	Moderate
C171	TEXTILAK	Czech Republic	Oil	0.428571	0.74	0.510638	0.559737	0.170179	0.219284	0.149992	0.179818	0.173889	0.221551	0.159636	0.185025	0.354975	Moderate
C172	CIli 2264	Canada	OF	0.46	0.4	0.66	0.506667	0.198251	0.278669	0.143843	0.206921	0.291003	0.336287	0.182936	0.270075	0.404887	Moderate
C173	CIli 2473	India	OF	0.673469	0.659574	0.555556	0.629533	0.0849781	0.0450833	0.0671029	0.0657214	0.0907459	0.0578845	0.0905737	0.0797347	0.24619	Sensitive
C174	CIli 2575	Australia	Oil	0.285714	0.319149	0.232558	0.27914	0.123732	0.244287	0.142319	0.170113	0.124191	0.186714	0.141401	0.150768	0.234922	Sensitive
C175	CIli 2719	France	Oil	0.191489	0.26	0.0444444	0.165311	0.142336	0.242362	0.207261	0.19732	0.215825	0.248651	0.253707	0.239395	0.266798	Sensitive
C176	CIli 2734	France	Oil	0.458333	0.604167	0.136364	0.399621	0.203436	0.24881	0.196898	0.216381	0.170574	0.185166	0.191972	0.18257	0.322065	Moderate
C177	STENDEZ	France	Oil	0.446809	0.583333	0.468085	0.499409	0.118952	0.182546	0.221202	0.174234	0.107537	0.17501	0.215892	0.166146	0.320115	Sensitive
C178	WALSH	United States	Oil	0.346939	0.568182	0.285714	0.400278	0.204662	0.284811	0.133245	0.207573	0.161952	0.286233	0.149488	0.199224	0.327047	Moderate
C179	VICTORY	United States	Oil	0.375	0.595745	0.5	0.490248	0.11818	0.115506	0.106762	0.113482	0.0969009	0.161511	0.161198	0.13987	0.264725	Sensitive
C180	DOLGUNETZ	Russian Federation	OF	0.645833	0.55814	0.652174	0.618716	0.146099	0.209816	0.152818	0.169578	0.101687	0.185292	0.163571	0.150184	0.347462	Moderate
C181	CIli 1676	Ethiopia	Oil	0.54	0.7	0.586957	0.608986	0.272303	0.401707	0.296161	0.32339	0.18678	0.41068	0.248249	0.281903	0.516071	Tolerance
C182	CIli 1683	Monaco	Oil	0.604167	0.355556	0.375	0.555346	0.171689	0.255309	0.0964064	0.174468	0.19529	0.238099	0.103141	0.178843	0.346568	Moderate
C183	CIli 1689	Morocco	Oil	0.212766	0.25	0.255319	0.239362	0.105328	0.128721	0.100507	0.111518	0.0768657	0.128163	0.0811366	0.0953883	0.153053	High-Sensitive
C184	CIli 1761	United States	OF	0.291667	0.44	0.270833	0.334167	0.361955	0.173668	0.143458	0.22636	0.323973	0.228162	0.152985	0.23504	0.337903	Moderate
C185	CIli 1777	United States	OF	0.530612	0.5	0.46	0.496871	0.17613	0.131296	0.121045	0.142824	0.167833	0.243592	0.101656	0.171027	0.303355	Sensitive
C186	WADA	United States	OF	0.555556	0.860465	0.574468	0.663496	0.327267	0.175157	0.0754716	0.192632	0.431882	0.188839	0.0588099	0.22651	0.4223	Tolerance
C187	PERCELLO	United States	OF	0.25	0.355556	0.422222	0.342593	0.0676296	0.0751908	0.201887	0.114902	0.0767923	0.0654393	0.276131	0.139454	0.216098	Sensitive
C188	LIRAL PRINCE	PRINCE Canada	OF	0.454545	0.23913	0.375	0.356225	0.184231	0.180941	0.337671	0.234281	0.136807	0.253779	0.305013	0.231866	0.348097	Moderate
C189	CASCADE	United States	OF	0.326531	0.16	0.244898	0.24381	0.101542	0.223072	0.11924	0.147951	0.173186	0.280727	0.147911	0.200608	0.239917	Sensitive
C190	MARSIC	Italy	Oil	0.217391	0.487805	0.489362	0.398186	0.271754	0.413385	0.175819	0.286986	0.321385	0.558446	0.165736	0.348522	0.46414	Tolerance
C191	CIli 2802	Canada	Oil	0.630435	0.510638	0.2	0.447024	0.197446	0.219889	0.236579	0.217972	0.126847	0.210634	0.226025	0.187836	0.342002	Moderate
C192	ANTARES	France	Oil	0.826087	0.693878	0.422222	0.647396	0.111822	0.174798	0.208122	0.164914	0.139181	0.174598	0.32814	0.213973	0.392723	Moderate
C193	HINU	New Zealand	OF	0.829787	0.82	0.05	0.566596	0.206617	0.509926	0.252932	0.323158	0.300071	0.498126	0.344756	0.380984	0.561599	Tolerance
C194	CHANA	Argentina	Oil	0.377778	0.3125	0	0.230093	0.167785	0.248394	0.12468	0.180286	0.194987	0.264	0.111983	0.190323	0.248551	Sensitive
C195	MAROS	Romania	Oil	0.536585	0.266667	0.290323	0.364525	0.0456948	0.182049	0.116896	0.11488	0.0265662	0.179353	0.167674	0.124531	0.21439	Sensitive
C196	H2	Romania	Oil	0.702128	0.815789	0.42	0.645972	0.170737	0.512418	0.303593	0.328916	0.132085	0.308992	0.200656	0.213911	0.490683	Tolerance
C197	York	United States	OF	0.458333	0.673469	0.44898	0.526927	0.135732	0.119323	0.114829	0.123295	0.159279	0.153509	0.130535	0.147775	0.287616	Sensitive
C198	TJK04-20	Tajikistan	Oil	0.604167	0.673913	0.666667	0.648249	0.32376	0.256129	0.244675	0.274855	0.29914	0.253215	0.240433	0.264263	0.489372	Tolerance
C199	TJK04-72	Tajikistan	Oil	0.657143	0.644444	0.446809	0.582799	0.429474	0.652064	0.245322	0.442287	0.425538	0.677643	0.212381	0.438521	0.673256	High-Tolerance
C200	TJK04-348	Tajikistan	Oil	0.586957	0.666667	0.5	0.584541	0.438185	0.633538	0.309519	0.460414	0.340518	0.564214	0.319206	0.407979	0.666288	High-Tolerance

## Sheet: Supplementary Table S4
Supplementary Table S4. Descriptive statistics of salt tolerance indexs
Trait	Minimum	Maximum	Mean	SD	CV (%)
RGR1	0	1.23529	0.545329	0.260866	47.8364
RGR2	0	1.02857	0.533074	0.252443	47.3561
RGR3	0	0.952381	0.437643	0.253694	57.9683
RSL1	0.0332174	0.678213	0.183436	0.117034	63.8013
RSL2	0.0370858	0.739505	0.222713	0.135041	60.6344
RSL3	0.0276563	0.691538	0.184565	0.10258	55.5796
RRL1	0.0265662	0.691711	0.191606	0.117359	61.2505
RRL2	0.0242172	0.736177	0.230381	0.135378	58.7627
RRL3	0.0311067	0.549866	0.184647	0.0974879	52.7969
SD: standard deviation
CV: coefficient of variation

## Sheet: Supplementary Table S5
Supplementary Table S5. Significant SNPs obtained by GWAS
Model	Trait	Marker	Chr	Pos	Marker_F	P	R2
GLM	RGR3	SNP8773	1	3693903	18.7936	4.4356e-08	0.18485
GLM	RGR3	SNP19873	1	9115901	20.7059	8.859e-09	0.19434
GLM	RGR3	SNP19874	1	9118239	19.9563	1.7112e-08	0.19275
GLM	RGR3	SNP19876	1	9120387	19.5759	2.4823e-08	0.19525
GLM	RGR3	SNP19877	1	9121242	18.3534	6.4137e-08	0.18173
GLM	RGR3	SNP19879	1	9121909	19.6508	2.364e-08	0.19727
GLM	RGR3	SNP19880	1	9121913	19.8591	2.0479e-08	0.20058
GLM	RGR3	SNP19888	1	9124485	20.469	1.133e-08	0.19647
GLM	RGR3	SNP19889	1	9124497	20.456	1.1321e-08	0.1956
GLM	RGR3	SNP19890	1	9125086	18.7806	4.5725e-08	0.18679
GLM	RGR3	SNP19894	1	9130821	19.2662	3.3293e-08	0.19582
GLM	RGR3	SNP19895	1	9131216	23.2557	1.3028e-09	0.22051
GLM	RGR3	SNP19904	1	9137797	18.3267	6.555e-08	0.18135
GLM	RGR3	SNP19905	1	9137806	19.2673	2.9575e-08	0.18589
GLM	RGR3	SNP19909	1	9138619	18.4861	5.1171e-08	0.1713
GLM	RGR3	SNP19911	1	9138770	18.3643	5.8056e-08	0.17385
GLM	RGR3	SNP19913	1	9139162	22.4025	2.1495e-09	0.20173
GLM	RGR3	SNP19914	1	9139192	20.3259	1.1665e-08	0.1883
GLM	RGR3	SNP19919	1	9139858	22.6144	1.5997e-09	0.19327
GLM	RGR3	SNP19920	1	9140060	22.5903	1.7247e-09	0.19756
GLM	RGR3	SNP19921	1	9140141	19.2004	2.717e-08	0.1729
GLM	RGR3	SNP19922	1	9140178	19.3384	2.5123e-08	0.17736
GLM	RGR3	SNP42567	1	20425985	18.7003	4.7397e-08	0.18301
GLM	RGR3	SNP42912	1	20530101	18.181	7.0545e-08	0.17462
GLM	RGR3	SNP44006	1	21221086	19.3237	2.854e-08	0.18802
GLM	RGR3	SNP57202	1	28376937	19.4726	2.3585e-08	0.18269
GLM	RGR3	SNP57228	1	28379144	18.1702	6.9935e-08	0.17335
GLM	RGR3	SNP57238	1	28380637	18.4633	5.6459e-08	0.17782
GLM	RGR3	SNP57688	1	28539741	20.8848	6.4465e-09	0.18032
GLM	RGR3	SNP57817	1	28713316	18.3646	6.236e-08	0.17813
GLM	RGR3	SNP57823	1	28714061	23.9215	7.2176e-10	0.21948
GLM	RGR3	SNP57825	1	28714311	18.8819	4.3435e-08	0.18884
GLM	RGR3	SNP57826	1	28714455	18.8946	4.3448e-08	0.1883
GLM	RGR3	SNP57827	1	28714464	20.3454	1.2946e-08	0.19515
GLM	RGR3	SNP57831	1	28715261	20.8973	7.9479e-09	0.19749
GLM	RGR3	SNP57879	1	28721423	18.9662	3.2974e-08	0.17093
GLM	RGR3	SNP58493	1	28851634	23.9676	5.5481e-10	0.20369
GLM	RGR3	SNP58498	1	28852192	23.1901	1.2271e-09	0.21002
GLM	RGR3	SNP58677	1	28885386	20.1807	1.5292e-08	0.197
GLM	RGR3	SNP58679	1	28885533	18.6758	4.1271e-08	0.16612
GLM	RGR3	SNP58681	1	28886570	22.2612	2.173e-09	0.19193
GLM	RGR3	SNP58682	1	28887015	19.6988	2.1996e-08	0.19147
GLM	RGR3	SNP58684	1	28887243	22.8612	1.4388e-09	0.19922
GLM	RGR3	SNP58685	1	28887282	22.0209	2.6953e-09	0.18989
GLM	RGR3	SNP58686	1	28887344	28.2932	1.7025e-11	0.22479
GLM	RGR3	SNP58687	1	28887861	18.3066	6.0372e-08	0.16827
GLM	RGR3	SNP58688	1	28887933	18.6125	4.5317e-08	0.16854
GLM	RGR3	SNP58690	1	28888311	24.0746	5.4302e-10	0.20763
GLM	RGR3	SNP58691	1	28888591	21.8506	3.4592e-09	0.19898
GLM	RGR3	SNP58694	1	28889089	20.1283	1.4423e-08	0.18967
GLM	RGR3	SNP58698	1	28890442	21.5161	4.2742e-09	0.1918
GLM	RGR3	SNP58994	1	28963806	18.4554	5.3848e-08	0.17429
GLM	RGR3	SNP59001	1	28965764	19.2634	2.88e-08	0.18324
GLM	RGR3	SNP59002	1	28966319	19.2901	2.9328e-08	0.18488
GLM	RGR3	SNP59003	1	28966324	19.7591	1.9244e-08	0.18613
GLM	RGR3	SNP59036	1	28972012	19.8382	1.6522e-08	0.18067
GLM	RGR3	SNP59040	1	28972789	19.5869	2.1697e-08	0.18515
GLM	RGR3	SNP59055	1	28975639	19.3447	2.4994e-08	0.17619
GLM	RGR3	SNP59059	1	28977746	25.41	2.1122e-10	0.2261
GLM	RGR3	SNP59077	1	28987128	20.7967	8.4209e-09	0.19311
GLM	RGR3	SNP59091	1	28988157	39.6906	1.9703e-09	0.16903
GLM	RGR1	SNP92745	2	17310510	26.8738	8.0359e-11	0.24528
GLM	RGR2	SNP92745	2	17310510	20.2444	1.3877e-08	0.19468
GLM	RGR3	SNP92745	2	17310510	22.6423	2.0737e-09	0.21472
GLM	RGR1	SNP96060	2	18426911	19.5857	2.5779e-08	0.19953
GLM	RGR3	SNP137464	3	11603784	39.3603	2.2672e-09	0.1674
GLM	RGR3	SNP138429	3	12690772	20.526	9.0651e-09	0.18163
GLM	RGR3	SNP138442	3	12711640	19.7662	1.9533e-08	0.18767
GLM	RGR3	SNP138512	3	12770898	18.322	5.7193e-08	0.16746
GLM	RGR3	SNP140174	3	14578482	18.4496	5.2738e-08	0.17084
GLM	RGR3	SNP189467	4	13571964	18.5525	5.4516e-08	0.18254
GLM	RGR3	SNP191276	4	14346794	26.2409	1.4453e-10	0.24565
GLM	RGR3	SNP191277	4	14347786	19.1121	3.7675e-08	0.19554
GLM	RGR3	SNP191927	4	14564368	22.2308	3.1106e-09	0.21494
GLM	RGR3	SNP191932	4	14566183	18.8922	4.4961e-08	0.19275
GLM	RGR3	SNP191940	4	14570015	18.7852	4.1411e-08	0.17747
GLM	RGR3	SNP191942	4	14570230	19.8385	1.7163e-08	0.18242
GLM	RGR3	SNP191946	4	14571538	24.3176	4.8655e-10	0.2163
GLM	RGR3	SNP191948	4	14572288	24.9884	2.8431e-10	0.21709
GLM	RGR1	SNP191949	4	14572633	18.2458	6.9377e-08	0.17621
GLM	RGR3	SNP191951	4	14572851	18.833	4.172e-08	0.18049
GLM	RGR1	SNP191955	4	14573399	18.0988	6.166e-08	0.15486
GLM	RGR2	SNP191955	4	14573399	18.9371	3.0483e-08	0.15868
GLM	RGR3	SNP191955	4	14573399	23.587	6.6977e-10	0.19292
GLM	RGR3	SNP191961	4	14573732	18.8118	3.361e-08	0.15943
GLM	RGR3	SNP191963	4	14574476	23.015	1.3548e-09	0.20672
GLM	RGR2	SNP191964	4	14574547	18.1388	7.0548e-08	0.17159
GLM	RGR3	SNP191964	4	14574547	21.7074	3.8784e-09	0.19947
GLM	RGR3	SNP191965	4	14574560	22.1259	2.6192e-09	0.19782
GLM	RGR3	SNP191966	4	14574585	18.7457	4.6577e-08	0.18432
GLM	RGR3	SNP191967	4	14574649	25.9858	1.293e-10	0.22523
GLM	RGR3	SNP191968	4	14574821	22.7857	2.05e-09	0.22094
GLM	RGR3	SNP191970	4	14575418	19.3782	2.8176e-08	0.19015
GLM	RGR3	SNP191971	4	14575636	19.1356	3.078e-08	0.17935
GLM	RGR3	SNP191981	4	14579187	24.4893	3.4058e-10	0.20187
GLM	RGR3	SNP191982	4	14579235	33.45	3.0239e-08	0.14966
GLM	RGR3	SNP192007	4	14582544	18.9443	3.4748e-08	0.17349
GLM	RGR3	SNP192042	4	14593049	24.5071	4.3817e-10	0.21942
GLM	RGR3	SNP192044	4	14593938	20.5753	1.1304e-08	0.2044
GLM	RGR3	SNP192045	4	14594397	20.4115	1.257e-08	0.20063
GLM	RGR3	SNP192078	4	14602681	18.2207	7.2166e-08	0.17992
GLM	RGR3	SNP192080	4	14603747	20.8954	7.6068e-09	0.19451
GLM	RGR3	SNP192081	4	14603768	19.7961	1.8676e-08	0.18774
GLM	RGR3	SNP192086	4	14605730	18.7168	4.5445e-08	0.17975
GLM	RGR3	SNP192089	4	14606327	21.2804	6.3851e-09	0.20923
GLM	RGR3	SNP192091	4	14606454	20.6074	9.8036e-09	0.19521
GLM	RGR3	SNP192099	4	14608282	18.6104	4.739e-08	0.17548
GLM	RGR3	SNP192101	4	14608428	23.5008	1.0768e-09	0.22312
GLM	RGR3	SNP192102	4	14608434	23.1939	1.3098e-09	0.21777
GLM	RGR3	SNP192107	4	14609009	19.3871	2.5051e-08	0.18069
GLM	RGR3	SNP192149	4	14615340	18.6283	5.2805e-08	0.1861
GLM	RGR3	SNP192150	4	14615533	19.1904	3.3495e-08	0.1911
GLM	RGR3	SNP192165	4	14618633	19.2093	3.0697e-08	0.18488
GLM	RGR3	SNP192183	4	14620378	18.7522	4.255e-08	0.17394
GLM	RGR1	SNP192385	4	14660891	20.6754	8.4329e-09	0.18648
GLM	RGR3	SNP192385	4	14660891	18.4646	5.1651e-08	0.16909
GLM	RGR3	SNP192415	4	14666640	19.0677	3.058e-08	0.17202
GLM	RGR3	SNP192429	4	14668419	20.5731	9.7535e-09	0.19196
GLM	RGR3	SNP192443	4	14670096	23.6107	8.942e-10	0.21525
GLM	RGR1	SNP192459	4	14692534	26.5475	8.9534e-11	0.23073
GLM	RGR2	SNP192459	4	14692534	22.9725	1.4376e-09	0.20491
GLM	RGR3	SNP192459	4	14692534	36.6814	5.3936e-14	0.29381
GLM	RGR1	SNP192471	4	14693458	23.4735	1.1332e-09	0.22283
GLM	RGR2	SNP192471	4	14693458	22.286	2.8569e-09	0.20835
GLM	RGR3	SNP192471	4	14693458	29.0646	1.6715e-11	0.26255
GLM	RGR2	SNP192618	4	14732292	19.4248	2.4292e-08	0.17645
GLM	RGR2	SNP192624	4	14733832	21.4843	4.5841e-09	0.19166
GLM	RGR2	SNP192625	4	14734553	19.363	2.6296e-08	0.17986
GLM	RGR3	SNP192894	4	14807347	18.3448	6.3379e-08	0.17992
GLM	RGR3	SNP193146	4	14877203	18.5898	5.448e-08	0.18691
GLM	RGR3	SNP206054	5	1437933	21.4908	4.6124e-09	0.19801
GLM	RGR3	SNP206055	5	1437935	21.3058	5.2902e-09	0.19571
GLM	RGR1	SNP206060	5	1439941	21.5873	4.3192e-09	0.19788
GLM	RGR3	SNP206060	5	1439941	23.362	1.0577e-09	0.21205
GLM	RGR1	SNP206061	5	1440001	22.9966	1.5941e-09	0.2188
GLM	RGR3	SNP206061	5	1440001	22.8544	1.7812e-09	0.21861
GLM	RGR3	SNP206066	5	1440906	20.0472	1.4338e-08	0.18421
GLM	RGR1	SNP206078	5	1443923	21.399	5.5952e-09	0.20608
GLM	RGR3	SNP206078	5	1443923	22.3621	2.6186e-09	0.21364
GLM	RGR2	SNP206083	5	1444539	18.7761	4.2493e-08	0.17595
GLM	RGR3	SNP206090	5	1445390	18.905	4.011e-08	0.18453
GLM	RGR3	SNP206588	5	1562220	29.4103	1.1185e-11	0.25709
GLM	RGR3	SNP206589	5	1562222	31.5912	2.2583e-12	0.27034
GLM	RGR3	SNP206590	5	1562308	20.489	9.7144e-09	0.18415
GLM	RGR3	SNP206591	5	1562578	18.7033	4.7279e-08	0.18345
GLM	RGR2	SNP289243	7	1130211	18.8781	4.4982e-08	0.18912
GLM	RGR2	SNP289244	7	1130253	18.409	6.5043e-08	0.18466
GLM	RGR2	SNP290055	7	1367688	18.1131	7.1453e-08	0.1681
GLM	RGR3	SNP342470	8	17331114	18.0946	7.256e-08	0.17035
GLM	RGR3	SNP342480	8	17331740	19.2081	2.8215e-08	0.17644
GLM	RGR3	SNP342481	8	17331746	18.2943	6.2582e-08	0.17414
GLM	RGR3	SNP342486	8	17332242	18.2451	6.0967e-08	0.16723
GLM	RGR3	SNP342489	8	17332402	22.0456	2.8581e-09	0.19572
GLM	RGR3	SNP342492	8	17333197	23.7688	7.6856e-10	0.2151
GLM	RGR2	SNP370670	9	4725856	18.7183	4.582e-08	0.17997
GLM	RGR3	SNP400464	9	19893373	20.7982	7.4799e-09	0.18422
GLM	RGR3	SNP400466	9	19895755	23.4635	1.0174e-09	0.21621
GLM	RGR3	SNP400467	9	19895762	20.6949	9.4538e-09	0.19868
GLM	RGR3	SNP400468	9	19895847	19.6306	2.0938e-08	0.18353
GLM	RGR3	SNP400469	9	19895896	21.1658	5.7923e-09	0.19228
GLM	RGR3	SNP400472	9	19896945	20.2467	1.4859e-08	0.20251
GLM	RGR3	SNP400476	9	19897151	18.6011	4.693e-08	0.17347
GLM	RGR3	SNP400481	9	19898010	21.7784	4.4927e-09	0.21621
GLM	RGR3	SNP400491	9	19898915	20.3965	1.0792e-08	0.18671
GLM	RGR3	SNP400507	9	19900524	19.0558	3.3476e-08	0.17953
GLM	RGR3	SNP400508	9	19900708	23.0283	1.3071e-09	0.20618
GLM	RGR3	SNP400509	9	19900856	19.7797	1.8363e-08	0.18459
GLM	RGR3	SNP400512	9	19901128	21.9977	2.8068e-09	0.19393
GLM	RGR3	SNP400513	9	19901140	21.4718	4.3818e-09	0.19214
GLM	RGR3	SNP400518	9	19902039	19.8218	2.1351e-08	0.20087
GLM	RGR3	SNP400521	9	19912473	18.4706	5.4606e-08	0.17401
GLM	RGR3	SNP400523	9	19924505	19.7099	2.1561e-08	0.19242
GLM	RGR3	SNP400524	9	19924554	22.2686	2.6732e-09	0.20966
GLM	RGR3	SNP400530	9	19926474	21.3291	5.9889e-09	0.20592
GLM	RGR3	SNP400536	9	19927503	27.2124	6.8568e-11	0.25315
GLM	RGR3	SNP400537	9	19927504	19.5776	2.4516e-08	0.19384
GLM	RGR2	SNP439262	10	15918364	18.734	4.1336e-08	0.17069
GLM	RGR1	SNP439280	10	15921726	19.7862	2.0501e-08	0.19448
GLM	RGR2	SNP439280	10	15921726	20.1464	1.5357e-08	0.19419
GLM	RGR2	SNP439281	10	15921898	18.4415	5.4471e-08	0.17096
GLM	RGR3	SNP439283	10	15922328	18.9369	3.69e-08	0.18007
GLM	RGR3	SNP439302	10	15924075	18.1917	6.9926e-08	0.17637
GLM	RGR1	SNP439331	10	15927192	18.076	7.3684e-08	0.16954
GLM	RGR2	SNP439331	10	15927192	19.877	1.6798e-08	0.18008
GLM	RGR3	SNP439331	10	15927192	18.5699	4.8999e-08	0.17484
GLM	RGR2	SNP439332	10	15927231	18.7973	4.0274e-08	0.17021
GLM	RGR1	SNP453508	11	4131387	18.5334	5.3303e-08	0.17843
GLM	RGR3	SNP461382	11	7098247	20.1025	1.3707e-08	0.18453
GLM	RGR2	SNP476165	11	18191493	19.7246	1.8478e-08	0.17974
GLM	RGR3	SNP476165	11	18191493	22.0753	2.7588e-09	0.19883
GLM	RGR3	SNP590294	13	19929897	19.354	2.7564e-08	0.18704
GLM	RGR3	SNP590331	13	19954961	22.6129	1.8179e-09	0.20326
GLM	RGR2	SNP669566	15	13941055	18.2425	6.3126e-08	0.16665
GLM	RGR2	SNP669568	15	13941521	23.7759	8.8331e-10	0.21608
GLM	RGR2	SNP669569	15	13941545	21.4502	5.2405e-09	0.19949
GLM	RGR2	SNP669591	15	13947245	20.0304	1.6119e-08	0.19063
GLM	RGR1	SNP669627	15	13964467	21.9612	3.3243e-09	0.20217
GLM	RGR2	SNP669627	15	13964467	20.2394	1.3186e-08	0.18726
GLM	RGR1	SNP669629	15	13964736	18.9372	3.5894e-08	0.17708
GLM	RGR1	SNP672146	15	14770681	18.45	5.5542e-08	0.17741
GLM	RGR2	SNP672146	15	14770681	19.0946	3.2738e-08	0.18071
GLM	RGR3	SNP672146	15	14770681	21.0197	6.884e-09	0.19725
GLM	RRL3	SNP56009	1	27879036	18.4313	6.1363e-08	0.15278
GLM	RRL1	SNP126994	3	5919604	20.4391	1.1104e-08	0.1709
GLM	RRL1	SNP127647	3	6174010	18.424	6.3606e-08	0.16918
GLM	RRL1	SNP155457	3	20039577	18.6607	4.8485e-08	0.16226
GLM	RRL2	SNP186043	4	11042421	18.6224	4.9559e-08	0.16075
GLM	RRL1	SNP194963	4	17222635	18.6242	4.3081e-08	0.1536
GLM	RRL3	SNP244953	6	11787	18.2515	6.9057e-08	0.15183
GLM	RRL3	SNP244954	6	11807	18.4385	6.1003e-08	0.15709
GLM	RRL3	SNP247768	6	1273478	19.0096	3.5094e-08	0.14771
GLM	RRL3	SNP274898	6	13563298	18.8607	4.2846e-08	0.1587
GLM	RRL1	SNP358112	8	23535172	21.0121	7.1671e-09	0.17837
GLM	RRL1	SNP358116	8	23536038	20.6239	1.0007e-08	0.17508
GLM	RRL2	SNP359845	9	561224	23.5453	9.0356e-10	0.19025
GLM	RRL2	SNP388664	9	16343331	22.7525	2.1351e-09	0.20206
GLM	RRL3	SNP393034	9	17509859	21.2764	5.9433e-09	0.17624
GLM	RRL3	SNP393664	9	17581927	24.9981	3.6312e-10	0.19641
GLM	RRL1	SNP420745	10	7445801	19.67	2.179e-08	0.17377
GLM	RRL3	SNP461379	11	7095281	19.1977	2.8204e-08	0.14564
GLM	RRL3	SNP461386	11	7101207	18.0856	7.0737e-08	0.14442
GLM	RRL1	SNP470912	11	15408746	23.8912	8.0802e-10	0.20387
GLM	RRL1	SNP470991	11	15481182	18.937	3.6558e-08	0.1618
GLM	RRL2	SNP470991	11	15481182	19.552	2.2107e-08	0.16331
GLM	RRL1	SNP496925	12	7578769	19.7188	2.1175e-08	0.17465
GLM	RRL1	SNP496926	12	7578771	18.6682	5.0104e-08	0.16647
GLM	RRL1	SNP508647	12	12057087	19.253	3.2188e-08	0.16695
GLM	RRL3	SNP598097	14	2724404	19.6049	2.0969e-08	0.15071
GLM	RRL2	SNP635351	15	907837	21.3657	4.9857e-09	0.17296
GLM	RRL1	SNP639108	15	2348847	42.149	6.9141e-10	0.16166
GLM	RRL2	SNP658611	15	10107819	18.7532	4.1763e-08	0.15767
GLM	RRL3	SNP663087	15	11766734	19.4694	2.7343e-08	0.16682
GLM	RRL3	SNP672011	15	14743597	18.4086	6.1308e-08	0.15237
GLM	RRL3	SNP672012	15	14743669	19.2135	3.1855e-08	0.15805
GLM	RRL3	SNP672023	15	14744886	20.1462	1.2845e-08	0.15456
GLM	RRL3	SNP672024	15	14744968	20.5495	1.0622e-08	0.1671
GLM	RRL3	SNP672030	15	14745390	19.0151	3.4937e-08	0.15293
GLM	RSL1	SNP5694	1	1987875	23.4556	1.1665e-09	0.20557
GLM	RSL1	SNP5695	1	1988278	18.9231	3.536e-08	0.15502
GLM	RSL3	SNP5703	1	1988837	18.2841	5.902e-08	0.13826
GLM	RSL3	SNP9731	1	4296937	23.9681	5.9065e-10	0.16841
GLM	RSL3	SNP11867	1	4918515	20.0846	1.4784e-08	0.15539
GLM	RSL3	SNP13869	1	5910331	20.001	1.5986e-08	0.15209
GLM	RSL3	SNP13894	1	5918591	18.2227	6.4173e-08	0.14006
GLM	RSL3	SNP14713	1	6353636	20.4071	1.292e-08	0.16401
GLM	RSL3	SNP15259	1	6575996	18.8469	4.0855e-08	0.14482
GLM	RSL3	SNP16266	1	7002203	18.4373	6.1672e-08	0.14873
GLM	RSL1	SNP21491	1	10024864	19.4984	2.4517e-08	0.16729
GLM	RSL1	SNP25820	1	12073008	20.4663	1.052e-08	0.17003
GLM	RSL3	SNP25872	1	12083890	23.5421	8.9382e-10	0.16971
GLM	RSL1	SNP25882	1	12084739	26.7456	8.3881e-11	0.2067
GLM	RSL1	SNP25884	1	12085360	18.5456	5.823e-08	0.16427
GLM	RSL3	SNP25884	1	12085360	21.1027	7.539e-09	0.16754
GLM	RSL3	SNP25891	1	12086188	21.2235	5.9826e-09	0.16167
GLM	RSL1	SNP25892	1	12086229	19.2507	3.1234e-08	0.1655
GLM	RSL3	SNP38233	1	18208913	19.0935	2.9183e-08	0.1395
GLM	RSL3	SNP38264	1	18219043	19.8028	2.1172e-08	0.15444
GLM	RSL3	SNP38268	1	18220231	26.3042	1.4317e-10	0.19837
GLM	RSL3	SNP43674	1	21013639	18.1283	6.5629e-08	0.13394
GLM	RSL3	SNP50711	1	25228447	24.3624	5.8032e-10	0.19342
GLM	RSL3	SNP50717	1	25230567	28.0755	3.2031e-11	0.2048
GLM	RSL3	SNP53579	1	26404937	22.8089	1.657e-09	0.16754
GLM	RSL3	SNP53580	1	26404942	22.8179	1.6242e-09	0.1659
GLM	RSL3	SNP56009	1	27879036	19.6819	2.2296e-08	0.15643
GLM	RSL3	SNP62662	2	2124410	20.189	1.3881e-08	0.15736
GLM	RSL3	SNP62929	2	2226661	24.0953	7.3566e-10	0.18999
GLM	RSL3	SNP62939	2	2227687	23.5523	8.4176e-10	0.17104
GLM	RSL3	SNP62940	2	2227697	19.9455	1.5426e-08	0.14841
GLM	RSL3	SNP64533	2	3009463	21.5275	5.5441e-09	0.16512
GLM	RSL3	SNP71366	2	4879904	19.0758	3.7944e-08	0.16001
GLM	RSL3	SNP71388	2	4890634	18.964	3.6777e-08	0.14502
GLM	RSL3	SNP74077	2	5607675	25.1985	3.2874e-10	0.19626
GLM	RSL3	SNP74451	2	5645137	18.7804	4.92e-08	0.14482
GLM	RSL1	SNP93956	2	17783342	19.1638	3.4965e-08	0.17582
GLM	RSL1	SNP97178	2	19067676	18.6613	4.6265e-08	0.15431
GLM	RSL1	SNP103680	2	21622898	19.6977	1.9439e-08	0.16503
GLM	RSL3	SNP107464	2	22985449	19.6138	1.9676e-08	0.13857
GLM	RSL3	SNP113953	3	539883	19.9818	1.6584e-08	0.15252
GLM	RSL3	SNP121125	3	3560834	19.1418	3.0909e-08	0.14885
GLM	RSL3	SNP121126	3	3560906	20.8321	9.1056e-09	0.16354
GLM	RSL3	SNP121139	3	3564484	18.931	4.2642e-08	0.14761
GLM	RSL3	SNP121179	3	3572296	23.7133	8.7368e-10	0.17696
GLM	RSL3	SNP121428	3	3630732	35.7166	1.2371e-08	0.13592
GLM	RSL3	SNP122829	3	4128728	18.8434	4.5283e-08	0.14741
GLM	RSL3	SNP140491	3	14829111	21.4688	4.6945e-09	0.16039
GLM	RSL3	SNP140560	3	14836692	22.804	1.6852e-09	0.17072
GLM	RSL3	SNP140792	3	14868278	20.7896	8.9725e-09	0.15966
GLM	RSL3	SNP140999	3	14917688	22.5936	1.9895e-09	0.17301
GLM	RSL3	SNP141151	3	14955756	23.4891	9.9723e-10	0.17505
GLM	RSL3	SNP141186	3	14958658	21.2147	6.4758e-09	0.16546
GLM	RSL3	SNP141336	3	14971864	19.3566	2.7789e-08	0.1466
GLM	RSL3	SNP141483	3	15007585	19.8555	1.7439e-08	0.14835
GLM	RSL3	SNP141549	3	15022406	24.3197	4.9969e-10	0.17221
GLM	RSL3	SNP141550	3	15022458	18.4895	5.0179e-08	0.13375
GLM	RSL3	SNP141691	3	15057490	20.905	7.9921e-09	0.15762
GLM	RSL3	SNP141712	3	15062604	22.8741	1.6824e-09	0.1809
GLM	RSL3	SNP141764	3	15071679	18.8556	3.5546e-08	0.13583
GLM	RSL3	SNP141777	3	15074856	22.6076	2.0739e-09	0.17334
GLM	RSL3	SNP141986	3	15147782	18.4564	4.9536e-08	0.13276
GLM	RSL3	SNP142390	3	15201338	22.5229	2.2771e-09	0.17098
GLM	RSL3	SNP142415	3	15205171	20.927	7.5851e-09	0.15167
GLM	RSL3	SNP142417	3	15205196	21.0111	7.0102e-09	0.15379
GLM	RSL3	SNP142471	3	15247645	21.8699	3.3277e-09	0.16226
GLM	RSL3	SNP142473	3	15248545	26.942	8.7237e-11	0.19864
GLM	RSL3	SNP142526	3	15255534	19.2951	2.6759e-08	0.14678
GLM	RSL3	SNP142529	3	15255900	20.9424	8.1382e-09	0.15718
GLM	RSL3	SNP142530	3	15255902	32.6367	1.17e-12	0.21706
GLM	RSL3	SNP142531	3	15255921	18.886	4.1553e-08	0.14413
GLM	RSL3	SNP142568	3	15261391	26.4114	9.4639e-11	0.1882
GLM	RSL3	SNP142569	3	15261424	21.8555	3.5718e-09	0.16053
GLM	RSL3	SNP142591	3	15274632	25.4654	1.9931e-10	0.182
GLM	RSL3	SNP142608	3	15277533	21.4367	4.8724e-09	0.15433
GLM	RSL3	SNP142619	3	15278581	19.4648	2.4443e-08	0.14868
GLM	RSL3	SNP142650	3	15281388	18.6264	4.7185e-08	0.13987
GLM	RSL3	SNP142671	3	15284580	23.8308	7.7458e-10	0.17233
GLM	RSL3	SNP142687	3	15287030	20.4997	1.1443e-08	0.16321
GLM	RSL3	SNP142688	3	15287061	18.2098	7.2125e-08	0.14225
GLM	RSL3	SNP142735	3	15302640	21.4293	5.9878e-09	0.16879
GLM	RSL3	SNP142736	3	15302651	19.0082	4.007e-08	0.15493
GLM	RSL3	SNP142737	3	15302688	19.381	2.8721e-08	0.15479
GLM	RSL3	SNP142743	3	15304140	18.2778	6.6343e-08	0.13921
GLM	RSL3	SNP142744	3	15304152	18.2548	6.8233e-08	0.14453
GLM	RSL3	SNP142775	3	15307379	20.2154	1.2024e-08	0.14615
GLM	RSL3	SNP142789	3	15313015	18.5234	5.693e-08	0.13976
GLM	RSL3	SNP142816	3	15317495	21.4147	6.0567e-09	0.17097
GLM	RSL3	SNP142817	3	15317496	22.7777	2.0626e-09	0.17685
GLM	RSL3	SNP142828	3	15318661	20.2606	1.2052e-08	0.14805
GLM	RSL3	SNP142834	3	15319885	23.1782	1.3077e-09	0.16711
GLM	RSL3	SNP142848	3	15327217	18.1859	6.3539e-08	0.13182
GLM	RSL1	SNP148569	3	17299854	19.4095	2.4366e-08	0.15957
GLM	RSL3	SNP150681	3	18052192	19.6825	1.8945e-08	0.14476
GLM	RSL2	SNP154537	3	19577927	19.1331	3.2661e-08	0.15217
GLM	RSL2	SNP154563	3	19582020	19.9425	1.9162e-08	0.16813
GLM	RSL3	SNP154701	3	19635873	19.3102	2.8854e-08	0.15226
GLM	RSL3	SNP154713	3	19637227	19.4575	2.6427e-08	0.14791
GLM	RSL3	SNP154714	3	19637232	19.7136	2.2225e-08	0.15171
GLM	RSL3	SNP158151	3	20845535	20.9663	6.952e-09	0.15204
GLM	RSL3	SNP158173	3	20847712	23.4642	8.912e-10	0.16516
GLM	RSL3	SNP158379	3	20874748	21.2304	7e-09	0.16355
GLM	RSL3	SNP162298	3	23315277	20.6637	9.5829e-09	0.15479
GLM	RSL1	SNP162301	3	23316279	26.73	8.3402e-11	0.22166
GLM	RSL3	SNP162301	3	23316279	18.4104	5.8962e-08	0.14491
GLM	RSL3	SNP172004	4	465433	18.6594	4.7631e-08	0.14621
GLM	RSL3	SNP174140	4	1126843	19.2918	2.7339e-08	0.14715
GLM	RSL3	SNP177724	4	3464991	19.7255	2.2786e-08	0.16419
GLM	RSL3	SNP177737	4	3467802	19.2556	2.816e-08	0.14205
GLM	RSL3	SNP177741	4	3470827	18.8304	4.6746e-08	0.14855
GLM	RSL1	SNP186024	4	11018994	18.6066	5.0678e-08	0.15848
GLM	RSL1	SNP189071	4	13094658	20.4058	1.0933e-08	0.17052
GLM	RSL3	SNP189267	4	13314246	26.3727	1.0578e-10	0.18663
GLM	RSL3	SNP189268	4	13314384	22.4843	2.3157e-09	0.16928
GLM	RSL3	SNP190241	4	13825388	23.6072	9.0927e-10	0.17168
GLM	RSL1	SNP190524	4	13933316	18.9364	4.1562e-08	0.17236
GLM	RSL3	SNP193752	4	15092957	18.4019	6.1645e-08	0.14701
GLM	RSL3	SNP194811	4	17153801	19.2346	2.8923e-08	0.14568
GLM	RSL3	SNP194813	4	17153971	18.2919	6.9421e-08	0.14559
GLM	RSL3	SNP194815	4	17154148	18.5807	5.7799e-08	0.15409
GLM	RSL3	SNP194825	4	17160101	18.2172	6.5005e-08	0.13352
GLM	RSL3	SNP197228	4	18146741	22.4631	2.6721e-09	0.17915
GLM	RSL1	SNP204177	5	819925	18.4375	5.82e-08	0.16318
GLM	RSL1	SNP204578	5	918323	20.1334	1.4676e-08	0.17318
GLM	RSL1	SNP208270	5	1928104	19.7994	1.942e-08	0.17266
GLM	RSL1	SNP208799	5	2053897	18.1425	6.5363e-08	0.14326
GLM	RSL1	SNP208801	5	2054147	18.7725	3.8394e-08	0.15404
GLM	RSL1	SNP208802	5	2054274	18.9036	3.7235e-08	0.16349
GLM	RSL3	SNP211973	5	3259431	18.3661	6.4085e-08	0.14741
GLM	RSL3	SNP215450	5	4629695	21.3201	5.3493e-09	0.16277
GLM	RSL3	SNP215458	5	4630370	21.7615	4.5524e-09	0.17526
GLM	RSL3	SNP215465	5	4631310	21.2681	5.7064e-09	0.1598
GLM	RSL3	SNP232460	5	12309194	18.1551	6.7312e-08	0.13632
GLM	RSL3	SNP232477	5	12311551	19.2198	2.8727e-08	0.14493
GLM	RSL3	SNP232478	5	12311588	25.4569	1.8632e-10	0.17623
GLM	RSL3	SNP232489	5	12312707	27.5391	4.9702e-11	0.20207
GLM	RSL3	SNP235527	5	14271918	19.1483	3.4652e-08	0.14921
GLM	RSL1	SNP237221	5	14945084	18.931	4.0061e-08	0.16866
GLM	RSL1	SNP237248	5	14949367	19.7771	2.2125e-08	0.18712
GLM	RSL1	SNP237502	5	15023322	22.0044	3.6612e-09	0.19457
GLM	RSL1	SNP237588	5	15051253	18.7071	5.1095e-08	0.16571
GLM	RSL2	SNP239762	5	15816478	22.0258	3.2388e-09	0.1753
GLM	RSL1	SNP240860	5	16115128	19.5614	2.3296e-08	0.16698
GLM	RSL1	SNP242985	5	16897680	21.3104	5.3908e-09	0.17939
GLM	RSL1	SNP244404	5	17391205	27.0608	5.6606e-11	0.21325
GLM	RSL1	SNP244406	5	17391297	20.2292	1.3154e-08	0.17165
GLM	RSL1	SNP244407	5	17391348	20.4414	1.1715e-08	0.17883
GLM	RSL1	SNP244409	5	17391714	24.3506	4.8779e-10	0.1986
GLM	RSL1	SNP244416	5	17393976	19.7958	1.8491e-08	0.16634
GLM	RSL1	SNP244422	5	17396370	18.4838	5.8797e-08	0.16957
GLM	RSL3	SNP250207	6	2239826	18.7919	4.5309e-08	0.15097
GLM	RSL3	SNP250456	6	2303826	19.3805	2.9369e-08	0.1549
GLM	RSL3	SNP250533	6	2324115	19.5995	1.9729e-08	0.13875
GLM	RSL3	SNP250535	6	2324150	19.9917	1.4169e-08	0.14392
GLM	RSL3	SNP250594	6	2336148	24.6869	3.7547e-10	0.17363
GLM	RSL3	SNP250612	6	2341076	24.1033	6.8604e-10	0.17489
GLM	RSL1	SNP253553	6	3866787	20.2181	1.3413e-08	0.17014
GLM	RSL3	SNP253557	6	3867126	18.5554	5.187e-08	0.14101
GLM	RSL1	SNP254459	6	4419288	18.4169	5.4642e-08	0.15827
GLM	RSL1	SNP254460	6	4419866	18.295	6.482e-08	0.15998
GLM	RSL1	SNP254468	6	4426934	18.3832	5.8163e-08	0.16046
GLM	RSL1	SNP254471	6	4439476	18.1943	6.1636e-08	0.14787
GLM	RSL3	SNP256560	6	5690822	21.6065	4.9372e-09	0.16362
GLM	RSL1	SNP261932	6	7313663	21.6728	4.5058e-09	0.19017
GLM	RSL3	SNP273103	6	12678395	18.3861	5.9601e-08	0.14327
GLM	RSL1	SNP282241	6	16323939	18.8842	3.8178e-08	0.1576
GLM	RSL3	SNP285959	6	17653997	19.8898	1.63e-08	0.14856
GLM	RSL3	SNP285960	6	17653999	21.0747	6.3705e-09	0.15839
GLM	RSL1	SNP289072	7	1076032	18.9021	3.9814e-08	0.17043
GLM	RSL1	SNP289401	7	1183876	20.3435	1.2818e-08	0.1807
GLM	RSL1	SNP289402	7	1183889	21.9772	3.3657e-09	0.18612
GLM	RSL1	SNP289404	7	1183916	20.4451	1.1815e-08	0.17654
GLM	RSL2	SNP294642	7	3126114	18.5273	5.0309e-08	0.14519
GLM	RSL3	SNP296587	7	3729521	28.3648	2.8586e-11	0.20456
GLM	RSL1	SNP315620	7	13844629	18.565	5.0531e-08	0.16097
GLM	RSL1	SNP315768	7	13928465	20.7238	8.8293e-09	0.17511
GLM	RSL1	SNP316009	7	14006614	21.8332	3.5494e-09	0.18094
GLM	RSL3	SNP316029	7	14013605	20.058	1.5766e-08	0.15582
GLM	RSL3	SNP321999	7	16763913	18.3461	6.6424e-08	0.15243
GLM	RSL1	SNP339076	8	14732747	35.7938	1.2735e-08	0.1558
GLM	RSL3	SNP342285	8	17284454	18.1532	6.6874e-08	0.13575
GLM	RSL3	SNP345492	8	18558775	18.314	6.5611e-08	0.14836
GLM	RSL3	SNP345497	8	18559517	19.9914	1.6281e-08	0.15538
GLM	RSL3	SNP345502	8	18561050	23.2269	1.3719e-09	0.17838
GLM	RSL3	SNP345511	8	18563152	25.5031	2.1969e-10	0.1962
GLM	RSL3	SNP345512	8	18563441	19.2211	3.199e-08	0.14931
GLM	RSL3	SNP345513	8	18563568	18.8833	4.3388e-08	0.15698
GLM	RSL3	SNP345519	8	18564588	18.9536	4.0563e-08	0.14536
GLM	RSL3	SNP345527	8	18566781	21.7443	4.3144e-09	0.17502
GLM	RSL3	SNP345545	8	18575762	18.3588	6.5097e-08	0.15274
GLM	RSL3	SNP345549	8	18577577	18.3114	6.4537e-08	0.14519
GLM	RSL3	SNP346489	8	19108901	22.5491	2.2616e-09	0.17491
GLM	RSL1	SNP356863	8	23151511	19.2964	2.8597e-08	0.16579
GLM	RSL3	SNP356943	8	23162833	18.6306	4.9227e-08	0.14836
GLM	RSL3	SNP356944	8	23163085	23.7678	9.4583e-10	0.18658
GLM	RSL3	SNP356945	8	23163105	19.7794	2.1326e-08	0.16024
GLM	RSL3	SNP356946	8	23163109	20.6669	1.0777e-08	0.16893
GLM	RSL3	SNP356962	8	23173284	21.0625	6.2955e-09	0.15633
GLM	RSL3	SNP356963	8	23173317	19.0351	3.2243e-08	0.14407
GLM	RSL3	SNP356985	8	23175775	23.9467	7.1811e-10	0.1786
GLM	RSL3	SNP356988	8	23175988	20.5253	1.1344e-08	0.15756
GLM	RSL3	SNP356990	8	23177159	23.8509	8.2094e-10	0.17402
GLM	RSL3	SNP366650	9	2892642	21.1137	6.5317e-09	0.16589
GLM	RSL3	SNP369453	9	4090680	22.3466	2.2474e-09	0.16337
GLM	RSL1	SNP373885	9	6306107	19.7495	2.0657e-08	0.17075
GLM	RSL3	SNP374029	9	6335696	20.3859	1.2533e-08	0.16127
GLM	RSL3	SNP374030	9	6335698	18.9865	3.7166e-08	0.14915
GLM	RSL1	SNP374966	9	6631993	19.0433	3.9818e-08	0.17506
GLM	RSL1	SNP375063	9	6659216	21.1697	6.174e-09	0.1772
GLM	RSL1	SNP375100	9	6667159	18.5094	5.8159e-08	0.16881
GLM	RSL1	SNP385560	9	15227692	18.7717	4.4714e-08	0.16871
GLM	RSL1	SNP385561	9	15227697	19.2198	3.1694e-08	0.17416
GLM	RSL1	SNP385562	9	15227718	19.6315	2.1346e-08	0.17075
GLM	RSL3	SNP385566	9	15229460	18.4392	5.9226e-08	0.14582
GLM	RSL1	SNP385576	9	15231511	18.4519	5.9758e-08	0.16831
GLM	RSL3	SNP385623	9	15238783	18.2529	6.9628e-08	0.15044
GLM	RSL3	SNP385693	9	15247650	18.5531	5.7282e-08	0.15194
GLM	RSL1	SNP385718	9	15250542	24.5563	4.7658e-10	0.20526
GLM	RSL3	SNP387480	9	16029116	21.1691	7.249e-09	0.16324
GLM	RSL3	SNP387518	9	16032723	18.5736	5.8131e-08	0.15943
GLM	RSL1	SNP388667	9	16346084	20.0918	1.6043e-08	0.17935
GLM	RSL1	SNP388775	9	16410212	19.4606	2.2316e-08	0.15875
GLM	RSL3	SNP389013	9	16528897	19.1673	3.3414e-08	0.14935
GLM	RSL1	SNP390942	9	17053407	21.3388	4.3643e-09	0.16477
GLM	RSL3	SNP392528	9	17400972	19.1348	3.3953e-08	0.15166
GLM	RSL3	SNP392531	9	17401562	19.3644	2.3527e-08	0.14043
GLM	RSL3	SNP393034	9	17509859	18.8606	4.1587e-08	0.15445
GLM	RSL3	SNP393040	9	17510279	21.1569	6.5367e-09	0.16386
GLM	RSL1	SNP395037	9	18013583	21.6585	4.4992e-09	0.18942
GLM	RSL3	SNP395156	9	18039544	20.239	1.5319e-08	0.17251
GLM	RSL3	SNP395185	9	18051945	18.3062	6.0911e-08	0.13787
GLM	RSL1	SNP398946	9	19442732	26.9004	8.0228e-11	0.22601
GLM	RSL3	SNP398946	9	19442732	19.7878	2.025e-08	0.15306
GLM	RSL1	SNP400195	9	19783039	18.6253	4.7656e-08	0.16098
GLM	RSL1	SNP422234	10	7876200	18.6862	4.7488e-08	0.16499
GLM	RSL3	SNP428866	10	11539794	22.3833	2.8019e-09	0.17602
GLM	RSL1	SNP429539	10	11824880	18.2085	7.0873e-08	0.16225
GLM	RSL3	SNP430775	10	12485226	18.8447	4.3407e-08	0.14862
GLM	RSL3	SNP438590	10	15637921	20.4277	1.1982e-08	0.158
GLM	RSL3	SNP439434	10	15973465	20.9405	8.7944e-09	0.16507
GLM	RSL3	SNP440565	10	16430468	21.7982	4.135e-09	0.1651
GLM	RSL3	SNP447182	11	1912224	18.5662	5.498e-08	0.15241
GLM	RSL3	SNP450434	11	3213269	21.612	4.789e-09	0.1625
GLM	RSL3	SNP450617	11	3244913	19.8462	1.8118e-08	0.15252
GLM	RSL3	SNP452107	11	3542262	19.3753	2.5536e-08	0.14407
GLM	RSL3	SNP454935	11	4508968	24.6938	3.4767e-10	0.17455
GLM	RSL3	SNP454939	11	4509017	19.0601	3.2744e-08	0.14751
GLM	RSL3	SNP455577	11	4663261	24.7066	3.8668e-10	0.1771
GLM	RSL3	SNP455581	11	4665231	25.977	1.2821e-10	0.18232
GLM	RSL3	SNP455586	11	4666565	20.5667	9.7004e-09	0.1476
GLM	RSL3	SNP455622	11	4675208	19.6146	2.3032e-08	0.15564
GLM	RSL3	SNP455722	11	4706965	19.3004	3.0323e-08	0.14851
GLM	RSL3	SNP455729	11	4707995	18.634	4.6477e-08	0.14259
GLM	RSL3	SNP455730	11	4708002	18.5594	5.1699e-08	0.14226
GLM	RSL1	SNP455942	11	4770346	18.7103	4.8417e-08	0.16729
GLM	RSL3	SNP456680	11	5186224	19.8379	1.903e-08	0.15036
GLM	RSL3	SNP457375	11	5389190	18.3755	6.4219e-08	0.14468
GLM	RSL3	SNP457514	11	5418113	20.5667	9.0287e-09	0.1484
GLM	RSL3	SNP458072	11	5564973	18.3347	6.451e-08	0.1379
GLM	RSL3	SNP463636	11	7947751	21.1536	7.0579e-09	0.16839
GLM	RSL1	SNP463675	11	7956444	21.9937	3.322e-09	0.18891
GLM	RSL3	SNP463680	11	7957754	18.2566	6.9416e-08	0.1465
GLM	RSL1	SNP463933	11	8045531	19.4179	2.7286e-08	0.17181
GLM	RSL1	SNP464003	11	8064172	25.1316	2.6201e-10	0.20408
GLM	RSL1	SNP464238	11	8116654	20.9958	7.2614e-09	0.1802
GLM	RSL1	SNP464258	11	8123432	18.9878	3.9872e-08	0.16694
GLM	RSL2	SNP467936	11	14038166	18.2572	6.5096e-08	0.14548
GLM	RSL2	SNP468177	11	14104105	21.6518	4.0084e-09	0.17174
GLM	RSL3	SNP470762	11	15350969	20.061	1.6259e-08	0.1504
GLM	RSL3	SNP475015	11	17348939	18.1716	6.7505e-08	0.13816
GLM	RSL1	SNP480993	12	484815	18.7839	4.7516e-08	0.16553
GLM	RSL3	SNP483697	12	1422669	18.4562	5.8973e-08	0.1487
GLM	RSL3	SNP484265	12	1763951	18.3866	5.9039e-08	0.14064
GLM	RSL1	SNP494055	12	6184770	18.6455	4.8179e-08	0.16146
GLM	RSL1	SNP494149	12	6251753	20.4874	1.258e-08	0.19024
GLM	RSL3	SNP494150	12	6251986	20.4717	1.1567e-08	0.16201
GLM	RSL1	SNP494151	12	6252037	19.7488	2.1607e-08	0.17942
GLM	RSL3	SNP494151	12	6252037	24.5083	5.1895e-10	0.18284
GLM	RSL3	SNP494152	12	6252619	23.2024	1.5083e-09	0.18803
GLM	RSL1	SNP494154	12	6252981	20.5833	1.0107e-08	0.18175
GLM	RSL1	SNP497307	12	7679404	19.7405	2.0808e-08	0.17434
GLM	RSL1	SNP498283	12	9096464	34.9974	1.4591e-08	0.13577
GLM	RSL3	SNP512989	12	14807152	18.5407	5.0193e-08	0.13853
GLM	RSL3	SNP512992	12	14809788	22.3419	2.3976e-09	0.16667
GLM	RSL3	SNP512994	12	14809971	20.6384	9.0579e-09	0.15239
GLM	RSL1	SNP520863	12	18035123	25.5343	1.9188e-10	0.20776
GLM	RSL3	SNP527542	12	20220811	22.1039	2.9687e-09	0.16424
GLM	RSL3	SNP527543	12	20220818	18.5953	5.02e-08	0.14406
GLM	RSL3	SNP527551	12	20221368	18.9662	3.0904e-08	0.13396
GLM	RSL1	SNP527730	12	20270921	18.6549	4.4126e-08	0.15671
GLM	RSL1	SNP527749	12	20273706	18.1858	6.9648e-08	0.15661
GLM	RSL3	SNP531356	13	804788	20.1975	1.5832e-08	0.16537
GLM	RSL3	SNP531409	13	815752	21.9747	3.2892e-09	0.16689
GLM	RSL1	SNP531712	13	1055605	26.016	1.4852e-10	0.20848
GLM	RSL3	SNP531712	13	1055605	20.2321	1.3704e-08	0.15521
GLM	RSL1	SNP542391	13	4384873	18.3371	6.3782e-08	0.1616
GLM	RSL1	SNP543105	13	4688406	25.4556	2.278e-10	0.21291
GLM	RSL1	SNP556059	13	8567510	20.5086	1.1231e-08	0.18019
GLM	RSL3	SNP556070	13	8569245	19.3154	2.7336e-08	0.14676
GLM	RSL1	SNP556072	13	8569560	22.5894	1.9218e-09	0.18864
GLM	RSL1	SNP556077	13	8570190	22.7217	1.7751e-09	0.18794
GLM	RSL3	SNP556077	13	8570190	18.4397	5.6012e-08	0.13994
GLM	RSL3	SNP556078	13	8570301	19.9658	1.5626e-08	0.15045
GLM	RSL1	SNP556080	13	8570462	18.5688	4.8198e-08	0.15846
GLM	RSL3	SNP556106	13	8572334	21.5204	4.7205e-09	0.1616
GLM	RSL1	SNP556134	13	8574437	19.9037	1.9306e-08	0.18391
GLM	RSL1	SNP556136	13	8574475	21.7657	4.2421e-09	0.19251
GLM	RSL3	SNP556144	13	8575923	23.5975	1.0295e-09	0.1754
GLM	RSL1	SNP556154	13	8576623	21.4471	5.598e-09	0.19059
GLM	RSL1	SNP556155	13	8576691	19.5603	2.381e-08	0.17333
GLM	RSL1	SNP556156	13	8576755	19.0551	3.5147e-08	0.16632
GLM	RSL1	SNP556177	13	8579358	18.188	6.66e-08	0.15037
GLM	RSL3	SNP556218	13	8582541	22.6332	1.7888e-09	0.164
GLM	RSL3	SNP556219	13	8582554	20.179	1.2879e-08	0.15262
GLM	RSL3	SNP556220	13	8582593	20.39	1.1074e-08	0.15127
GLM	RSL3	SNP556221	13	8582678	18.8075	4.1033e-08	0.14514
GLM	RSL1	SNP556232	13	8583774	18.171	6.9284e-08	0.15572
GLM	RSL1	SNP556244	13	8585300	18.9417	3.4521e-08	0.16148
GLM	RSL3	SNP556244	13	8585300	18.6121	4.5331e-08	0.13865
GLM	RSL1	SNP556245	13	8585410	19.1999	3.0331e-08	0.16959
GLM	RSL3	SNP556255	13	8586450	18.6683	4.685e-08	0.14264
GLM	RSL1	SNP556266	13	8588723	20.0954	1.5131e-08	0.17806
GLM	RSL3	SNP556267	13	8588801	18.24	6.661e-08	0.13861
GLM	RSL1	SNP556278	13	8589825	19.1508	2.9578e-08	0.15702
GLM	RSL3	SNP556309	13	8606778	25.5763	1.7749e-10	0.18414
GLM	RSL3	SNP556313	13	8607004	21.138	6.7165e-09	0.15826
GLM	RSL3	SNP556322	13	8614014	22.1964	2.5946e-09	0.16772
GLM	RSL3	SNP556354	13	8619387	19.3134	2.7925e-08	0.1475
GLM	RSL3	SNP556357	13	8619922	18.8432	4.3459e-08	0.15011
GLM	RSL3	SNP556366	13	8624563	19.7191	2.117e-08	0.15418
GLM	RSL3	SNP556386	13	8628383	22.2257	2.5046e-09	0.16206
GLM	RSL1	SNP556393	13	8629707	25.2032	2.9033e-10	0.22013
GLM	RSL1	SNP556394	13	8629957	18.0817	7.2727e-08	0.15724
GLM	RSL3	SNP556394	13	8629957	18.3296	5.9236e-08	0.14269
GLM	RSL1	SNP556421	13	8638609	23.4594	1.0496e-09	0.20079
GLM	RSL3	SNP556438	13	8641097	27.0041	7.2847e-11	0.19832
GLM	RSL1	SNP556445	13	8642365	18.1621	6.6924e-08	0.15028
GLM	RSL3	SNP556445	13	8642365	19.1199	3.0338e-08	0.14299
GLM	RSL1	SNP556450	13	8642640	23.5127	1.0669e-09	0.20177
GLM	RSL3	SNP556464	13	8643726	19.1374	3.1612e-08	0.14502
GLM	RSL1	SNP556475	13	8645767	19.9235	1.6335e-08	0.16703
GLM	RSL1	SNP556476	13	8645770	20.1731	1.3071e-08	0.16785
GLM	RSL1	SNP556478	13	8645937	18.9906	3.4046e-08	0.15826
GLM	RSL1	SNP556498	13	8648202	24.5301	4.2415e-10	0.20283
GLM	RSL1	SNP556500	13	8648371	20.6303	9.3138e-09	0.17408
GLM	RSL1	SNP556502	13	8648423	19.1604	3.1325e-08	0.16548
GLM	RSL3	SNP556502	13	8648423	21.1233	6.4078e-09	0.15917
GLM	RSL3	SNP556508	13	8648682	20.7517	8.9306e-09	0.16259
GLM	RSL3	SNP556511	13	8649066	18.1447	7.205e-08	0.13839
GLM	RSL3	SNP556512	13	8649081	21.6839	4.4664e-09	0.16881
GLM	RSL1	SNP556520	13	8649439	20.1787	1.3701e-08	0.1709
GLM	RSL3	SNP556523	13	8649666	22.7318	2.1374e-09	0.18141
GLM	RSL3	SNP556525	13	8649800	19.0749	3.7562e-08	0.15631
GLM	RSL3	SNP556535	13	8650496	21.4499	5.1775e-09	0.16147
GLM	RSL3	SNP556537	13	8650633	20.1007	1.4441e-08	0.15396
GLM	RSL3	SNP556538	13	8650698	26.6623	8.3402e-11	0.18302
GLM	RSL3	SNP556539	13	8650722	24.3983	4.9104e-10	0.17504
GLM	RSL3	SNP556540	13	8650807	28.0053	3.5812e-11	0.2092
GLM	RSL3	SNP556541	13	8650812	30.5241	5.5011e-12	0.21913
GLM	RSL3	SNP556543	13	8650898	18.3422	6.2351e-08	0.14631
GLM	RSL3	SNP556545	13	8650933	24.3511	4.5469e-10	0.17186
GLM	RSL3	SNP556549	13	8651152	19.4232	2.6059e-08	0.15529
GLM	RSL1	SNP556552	13	8651364	19.1161	3.2794e-08	0.16867
GLM	RSL3	SNP556555	13	8652807	25.3408	2.1622e-10	0.1821
GLM	RSL1	SNP556556	13	8652960	19.3206	2.6204e-08	0.16512
GLM	RSL3	SNP556556	13	8652960	19.9424	1.5769e-08	0.1483
GLM	RSL3	SNP556575	13	8656242	18.5796	4.8186e-08	0.13977
GLM	RSL3	SNP556586	13	8658234	21.7137	4.6616e-09	0.18156
GLM	RSL1	SNP556599	13	8660297	22.2705	2.3061e-09	0.18102
GLM	RSL3	SNP556626	13	8664958	20.8026	8.2871e-09	0.15738
GLM	RSL1	SNP556640	13	8666863	18.1215	7.2798e-08	0.15577
GLM	RSL1	SNP556656	13	8668484	18.4407	5.5473e-08	0.15988
GLM	RSL3	SNP556661	13	8676874	19.675	2.2176e-08	0.15763
GLM	RSL3	SNP556680	13	8678308	20.4226	1.0786e-08	0.14964
GLM	RSL3	SNP556692	13	8680328	20.7864	9.9308e-09	0.17663
GLM	RSL3	SNP556696	13	8680832	18.5065	5.9486e-08	0.15151
GLM	RSL3	SNP556711	13	8685765	19.158	3.513e-08	0.15574
GLM	RSL1	SNP556764	13	8696454	19.3349	2.6145e-08	0.16484
GLM	RSL3	SNP556779	13	8699450	18.4983	5.4357e-08	0.14523
GLM	RSL1	SNP556780	13	8699859	21.0529	7.0187e-09	0.17555
GLM	RSL3	SNP556785	13	8701294	19.9414	1.5629e-08	0.1462
GLM	RSL3	SNP556787	13	8701351	18.5067	5.3982e-08	0.14629
GLM	RSL3	SNP578090	13	15272262	19.0917	3.7461e-08	0.15801
GLM	RSL3	SNP578092	13	15272313	22.5732	2.2821e-09	0.17097
GLM	RSL3	SNP578093	13	15272759	26.9339	7.5408e-11	0.20232
GLM	RSL3	SNP578117	13	15279592	23.3835	1.0128e-09	0.16974
GLM	RSL3	SNP578119	13	15279917	21.9753	3.2874e-09	0.16318
GLM	RSL3	SNP578479	13	15413557	21.296	6.2264e-09	0.1649
GLM	RSL3	SNP578495	13	15414979	19.8337	1.8114e-08	0.14848
GLM	RSL1	SNP579033	13	15586879	19.2075	3.1362e-08	0.17127
GLM	RSL1	SNP579034	13	15586893	21.6192	4.5262e-09	0.18641
GLM	RSL3	SNP579062	13	15599252	18.3616	5.5791e-08	0.13502
GLM	RSL3	SNP579257	13	15702747	18.2857	6.4151e-08	0.14145
GLM	RSL3	SNP579266	13	15703675	19.3343	2.9822e-08	0.15607
GLM	RSL3	SNP579267	13	15703696	18.5337	5.6458e-08	0.15191
GLM	RSL1	SNP580898	13	16216570	18.2335	7.3524e-08	0.16635
GLM	RSL1	SNP581012	13	16232942	21.5649	4.449e-09	0.17322
GLM	RSL1	SNP584507	13	17628035	19.5186	2.3873e-08	0.16727
GLM	RSL1	SNP587448	13	18468409	21.5857	4.9531e-09	0.18837
GLM	RSL3	SNP589624	13	19676441	19.3609	2.6342e-08	0.15045
GLM	RSL1	SNP591482	13	20336284	21.289	5.1327e-09	0.16775
GLM	RSL3	SNP592384	14	286789	19.6745	2.0824e-08	0.1498
GLM	RSL1	SNP592883	14	654040	31.5856	2.2163e-12	0.24009
GLM	RSL3	SNP597514	14	2501155	22.3601	2.4236e-09	0.16853
GLM	RSL1	SNP597538	14	2507857	18.4546	5.8487e-08	0.16599
GLM	RSL3	SNP597538	14	2507857	27.2484	5.951e-11	0.19545
GLM	RSL1	SNP597542	14	2508101	18.8433	4.2177e-08	0.16261
GLM	RSL3	SNP597598	14	2517775	19.5625	2.3767e-08	0.15082
GLM	RSL1	SNP597655	14	2536207	18.5109	5.4808e-08	0.16521
GLM	RSL3	SNP598097	14	2724404	28.4455	2.0483e-11	0.19246
GLM	RSL3	SNP598114	14	2727796	26.7454	8.8518e-11	0.19178
GLM	RSL3	SNP598115	14	2727825	21.2017	6.4626e-09	0.16248
GLM	RSL3	SNP598201	14	2743431	20.4491	1.1777e-08	0.15968
GLM	RSL3	SNP598202	14	2743433	19.5521	2.5302e-08	0.15531
GLM	RSL1	SNP602452	14	4555899	18.4686	5.4213e-08	0.15876
GLM	RSL3	SNP602470	14	4566443	19.7269	2.1503e-08	0.15639
GLM	RSL1	SNP602473	14	4570640	19.116	3.6338e-08	0.1789
GLM	RSL1	SNP602474	14	4570727	18.2724	7.2673e-08	0.1752
GLM	RSL3	SNP607263	14	6284705	20.3613	1.2216e-08	0.15244
GLM	RSL3	SNP607264	14	6284706	20.7218	9.361e-09	0.1555
GLM	RSL3	SNP608839	14	7186742	18.5483	5.0319e-08	0.14276
GLM	RSL3	SNP608870	14	7203484	19.2307	2.987e-08	0.14856
GLM	RSL3	SNP608925	14	7207221	18.4291	6.0292e-08	0.14278
GLM	RSL1	SNP608939	14	7208627	18.2236	6.5773e-08	0.15315
GLM	RSL3	SNP609544	14	7256033	19.1643	3.2159e-08	0.14169
GLM	RSL1	SNP609569	14	7259013	18.8972	4.3821e-08	0.17254
GLM	RSL3	SNP609569	14	7259013	19.3674	3.0011e-08	0.15864
GLM	RSL3	SNP609814	14	7287701	18.6671	4.7779e-08	0.14077
GLM	RSL1	SNP609815	14	7287944	18.9489	3.9087e-08	0.17244
GLM	RSL3	SNP609833	14	7292977	18.1586	7.1863e-08	0.14624
GLM	RSL1	SNP609858	14	7299333	18.5045	6.1468e-08	0.1759
GLM	RSL3	SNP610065	14	7345081	19.3992	2.9926e-08	0.15803
GLM	RSL1	SNP610085	14	7354242	28.5877	2.1025e-11	0.2343
GLM	RSL1	SNP610086	14	7354270	29.8558	7.5634e-12	0.23384
GLM	RSL3	SNP610086	14	7354270	20.3131	1.2161e-08	0.15343
GLM	RSL1	SNP610103	14	7359477	18.5419	5.2446e-08	0.1607
GLM	RSL3	SNP610103	14	7359477	18.4972	5.4404e-08	0.14434
GLM	RSL3	SNP610662	14	7942635	20.7928	8.6411e-09	0.16222
GLM	RSL3	SNP610672	14	7944766	18.727	4.2674e-08	0.13993
GLM	RSL3	SNP610681	14	7945540	19.9168	1.6425e-08	0.14444
GLM	RSL1	SNP610702	14	7952180	19.7835	1.9883e-08	0.17573
GLM	RSL1	SNP610703	14	7952207	19.3737	2.6853e-08	0.16915
GLM	RSL3	SNP610721	14	7956601	23.8732	8.4515e-10	0.17903
GLM	RSL3	SNP610722	14	7957183	21.2955	5.1058e-09	0.15655
GLM	RSL3	SNP610723	14	7957190	21.8617	3.3889e-09	0.16441
GLM	RSL1	SNP610734	14	7958599	18.5035	5.674e-08	0.16592
GLM	RSL3	SNP620139	14	13517732	18.6934	4.7663e-08	0.14032
GLM	RSL1	SNP630373	14	17573138	23.76	8.1853e-10	0.19659
GLM	RSL1	SNP632532	14	18609853	20.8204	9.5441e-09	0.19364
GLM	RSL1	SNP632535	14	18610931	20.6508	1.0142e-08	0.18553
GLM	RSL2	SNP635351	15	907837	21.3303	5.1298e-09	0.16333
GLM	RSL1	SNP639108	15	2348847	32.1704	5.0699e-08	0.12844
GLM	RSL3	SNP641655	15	3205020	22.1699	3.0454e-09	0.17134
GLM	RSL3	SNP641656	15	3205036	22.2634	2.9079e-09	0.16761
GLM	RSL3	SNP648943	15	5524302	19.285	3.2793e-08	0.14712
GLM	RSL1	SNP650842	15	6028508	18.646	5.4832e-08	0.17534
GLM	RSL3	SNP653450	15	7866614	18.4434	6.2614e-08	0.14844
GLM	RSL3	SNP653475	15	7870173	19.7309	1.8921e-08	0.14563
GLM	RSL3	SNP653488	15	7873919	19.7443	1.9677e-08	0.15146
GLM	RSL3	SNP653492	15	7874565	18.8916	3.6935e-08	0.139
GLM	RSL3	SNP653495	15	7874810	19.4395	2.2505e-08	0.14028
GLM	RSL3	SNP653591	15	7901818	19.5283	2.2537e-08	0.14491
GLM	RSL3	SNP653665	15	7920320	22.3877	2.602e-09	0.17865
GLM	RSL3	SNP654722	15	8439347	19.4335	2.6661e-08	0.15016
GLM	RSL3	SNP656352	15	9304719	20.2036	1.2499e-08	0.14583
GLM	RSL3	SNP656354	15	9306726	23.8305	7.3231e-10	0.17276
GLM	RSL3	SNP657710	15	9825247	24.6227	4.457e-10	0.19131
GLM	RSL3	SNP664039	15	12158386	18.6172	5.4947e-08	0.15188
GLM	RSL1	SNP672001	15	14740694	21.6306	4.9095e-09	0.19246
GLM	RSL3	SNP672001	15	14740694	24.9865	3.6637e-10	0.18731
GLM	RSL3	SNP672012	15	14743669	18.2038	7.248e-08	0.14574
GLM	RSL1	SNP673188	15	15203630	18.9633	3.8252e-08	0.16692
MLM	RGR1	SNP92745	2	17310510	13.5003	3.7353e-06	0.16871
MLM	RGR1	SNP287163	7	238154	22.8355	3.8795e-06	0.12754
MLM	RGR1	SNP615679	14	10805640	13.2333	4.2513e-06	0.13961
MLM	RGR1	SNP627557	14	16289537	15.0289	9.6504e-07	0.16276
MLM	RGR1	SNP627600	14	16298046	13.9556	2.5144e-06	0.16595
MLM	RGR1	SNP627616	14	16299883	12.3337	9.9591e-06	0.14311
MLM	RGR1	SNP627622	14	16300837	12.6353	7.3607e-06	0.13706
MLM	RGR2	SNP55870	1	27842126	12.4906	9.062e-06	0.14872
MLM	RGR3	SNP192459	4	14692534	13.0758	5.1719e-06	0.15255
MLM	RRL1	SNP639108	15	2348847	30.2972	1.1637e-07	0.15491
MLM	RRL1	SNP398946	9	19442732	15.5919	6.3669e-07	0.17848
MLM	RRL1	SNP470912	11	15408746	14.9974	1.0575e-06	0.17175
MLM	RRL1	SNP126994	3	5919604	14.554	1.4642e-06	0.17306
MLM	RRL1	SNP650842	15	6028508	14.5799	1.5671e-06	0.17975
MLM	RRL1	SNP358112	8	23535172	14.1962	2.0114e-06	0.16299
MLM	RRL1	SNP243748	5	17192155	13.9143	2.6354e-06	0.15651
MLM	RRL1	SNP598235	14	2783391	13.7668	2.9066e-06	0.14753
MLM	RRL1	SNP16233	1	6994865	13.6536	3.1047e-06	0.14891
MLM	RRL1	SNP470991	11	15481182	13.555	3.3982e-06	0.1469
MLM	RRL1	SNP538417	13	3220255	13.5976	3.4755e-06	0.14944
MLM	RRL1	SNP358116	8	23536038	13.5603	3.5091e-06	0.16098
MLM	RRL1	SNP508647	12	12057087	13.4375	4.0318e-06	0.15953
MLM	RRL1	SNP482340	12	915349	13.3571	4.1576e-06	0.14419
MLM	RRL1	SNP243743	5	17189925	13.1543	4.9277e-06	0.14729
MLM	RRL1	SNP487408	12	2962098	13.1493	5.1906e-06	0.16062
MLM	RRL1	SNP244538	5	17427659	12.9833	6.0865e-06	0.14821
MLM	RRL1	SNP194963	4	17222635	12.8023	6.2283e-06	0.13247
MLM	RRL1	SNP470254	11	15204045	21.4691	6.7044e-06	0.11065
MLM	RRL1	SNP243744	5	17189926	12.7239	7.2598e-06	0.14985
MLM	RRL1	SNP526099	12	19541207	12.646	7.9629e-06	0.16254
MLM	RRL1	SNP155457	3	20039577	12.5202	8.581e-06	0.14465
MLM	RRL1	SNP127028	3	5926551	12.4776	8.631e-06	0.13621
MLM	RRL1	SNP465050	11	9478996	20.892	8.6864e-06	0.10643
MLM	RRL1	SNP37435	1	17915176	20.8528	9.2012e-06	0.11077
MLM	RRL1	SNP350023	8	20538619	12.4775	9.2112e-06	0.15168
MLM	RRL1	SNP482343	12	915996	12.4465	9.4148e-06	0.15244
MLM	RRL1	SNP127138	3	5969951	12.4174	9.5166e-06	0.13936
MLM	RRL2	SNP359845	9	561224	17.2379	1.4904e-07	0.19955
MLM	RRL2	SNP635351	15	907837	16.8629	2.0088e-07	0.18063
MLM	RRL2	SNP322008	7	16767457	16.6072	2.819e-07	0.19504
MLM	RRL2	SNP388664	9	16343331	16.3935	3.4507e-07	0.20877
MLM	RRL2	SNP470991	11	15481182	15.9421	4.4209e-07	0.17906
MLM	RRL2	SNP359844	9	561057	15.4136	7.051e-07	0.16522
MLM	RRL2	SNP294633	7	3124740	15.2142	8.1411e-07	0.16223
MLM	RRL2	SNP403583	9	21447178	14.9169	1.0814e-06	0.17358
MLM	RRL2	SNP154520	3	19575437	14.6818	1.3209e-06	0.16277
MLM	RRL2	SNP154524	3	19576445	14.5584	1.5039e-06	0.15776
MLM	RRL2	SNP476010	11	18119430	14.0255	2.2407e-06	0.14972
MLM	RRL2	SNP232573	5	12415777	13.9766	2.3747e-06	0.14521
MLM	RRL2	SNP186043	4	11042421	13.8102	2.8002e-06	0.1563
MLM	RRL2	SNP340469	8	16175455	13.8111	2.8954e-06	0.15873
MLM	RRL2	SNP658611	15	10107819	13.6241	3.1689e-06	0.1563
MLM	RRL2	SNP9902	1	4334030	13.608	3.4848e-06	0.16095
MLM	RRL2	SNP45720	1	22008097	13.4815	3.6766e-06	0.1559
MLM	RRL2	SNP359848	9	562287	13.4412	3.7876e-06	0.15189
MLM	RRL2	SNP232574	5	12415794	13.4364	3.8625e-06	0.15091
MLM	RRL2	SNP534616	13	2116962	13.3908	3.9763e-06	0.14458
MLM	RRL2	SNP121194	3	3574534	13.2922	4.4198e-06	0.14804
MLM	RRL2	SNP128126	3	6363434	13.3448	4.4672e-06	0.14548
MLM	RRL2	SNP45704	1	21984782	13.1367	4.8138e-06	0.14196
MLM	RRL2	SNP403568	9	21442556	13.0793	5.0606e-06	0.14024
MLM	RRL2	SNP157952	3	20805618	13.1133	5.2669e-06	0.15698
MLM	RRL2	SNP468205	11	14109650	12.9774	5.3867e-06	0.13378
MLM	RRL2	SNP468203	11	14109554	12.9397	5.6151e-06	0.14965
MLM	RRL2	SNP323264	7	17111225	13.0289	5.7879e-06	0.15407
MLM	RRL2	SNP403569	9	21442734	12.8771	5.9565e-06	0.13874
MLM	RRL2	SNP103154	2	21497895	12.9319	6.0635e-06	0.15785
MLM	RRL2	SNP154523	3	19576404	12.9129	6.1334e-06	0.14128
MLM	RRL2	SNP403593	9	21453744	12.8773	6.4545e-06	0.14786
MLM	RRL2	SNP426939	10	10915779	12.8455	6.8129e-06	0.14509
MLM	RRL2	SNP213509	5	3773092	12.7591	6.8429e-06	0.13976
MLM	RRL2	SNP190593	4	13946736	12.7279	7.2705e-06	0.13557
MLM	RRL2	SNP294642	7	3126114	12.6521	7.3781e-06	0.1446
MLM	RRL2	SNP154563	3	19582020	12.6531	8.0393e-06	0.17087
MLM	RRL2	SNP470985	11	15478568	21.1987	8.2622e-06	0.12132
MLM	RRL2	SNP9899	1	4333271	12.5139	8.5104e-06	0.14051
MLM	RRL2	SNP666951	15	13094741	12.5087	8.5107e-06	0.13647
MLM	RRL2	SNP271261	6	11033284	21.0465	9.0409e-06	0.13221
MLM	RRL2	SNP45561	1	21837117	20.795	9.0925e-06	0.10526
MLM	RRL2	SNP610671	14	7944679	12.3567	9.761e-06	0.14094
MLM	RRL2	SNP538685	13	3313374	12.3446	9.9528e-06	0.14338
MLM	RRL3	SNP527542	12	20220811	14.7754	1.2198e-06	0.17201
MLM	RRL3	SNP74029	2	5598396	14.2542	1.9485e-06	0.16625
MLM	RRL3	SNP527543	12	20220818	13.7417	2.9539e-06	0.15548
MLM	RRL3	SNP393664	9	17581927	13.6507	3.3797e-06	0.16505
MLM	RRL3	SNP527540	12	20220772	13.2063	4.8884e-06	0.15447
MLM	RRL3	SNP297765	7	4150064	13.2239	4.925e-06	0.16633
MLM	RRL3	SNP499425	12	9777628	13.0551	5.241e-06	0.14778
MLM	RRL3	SNP499709	12	9816765	13.0074	5.5683e-06	0.14847
MLM	RRL3	SNP525985	12	19499356	12.8988	6.2082e-06	0.14669
MLM	RRL3	SNP672931	15	15031198	12.7805	7.244e-06	0.15981
MLM	RRL3	SNP184678	4	9472904	12.6277	8.008e-06	0.13951
MLM	RRL3	SNP598097	14	2724404	12.5479	8.1168e-06	0.1435
MLM	RRL3	SNP641655	15	3205020	12.6027	8.143e-06	0.14221
MLM	RRL3	SNP315224	7	13256068	12.3939	9.2871e-06	0.1338
MLM	RRL3	SNP317204	7	14652315	12.3864	9.8228e-06	0.13421
MLM	RRL3	SNP76930	2	6656612	12.3311	9.8957e-06	0.13544
MLM	RSL1	SNP5694	1	1987875	14.6238	1.4694e-06	0.17517
MLM	RSL1	SNP14687	1	6346400	14.1552	2.243e-06	0.15518
MLM	RSL1	SNP16233	1	6994865	13.9219	2.4629e-06	0.15187
MLM	RSL1	SNP21491	1	10024864	13.003	5.6449e-06	0.16597
MLM	RSL1	SNP24941	1	11653235	18.4571	6.1295e-08	0.20511
MLM	RSL1	SNP25882	1	12084739	13.3894	4.0434e-06	0.17703
MLM	RSL1	SNP26304	1	12233544	12.7669	7.1369e-06	0.15307
MLM	RSL1	SNP37932	1	18094979	12.5847	7.8945e-06	0.13259
MLM	RSL1	SNP84646	2	12023894	20.9701	8.5477e-06	0.10941
MLM	RSL1	SNP93956	2	17783342	13.4967	3.8549e-06	0.16138
MLM	RSL1	SNP104476	2	21863402	14.7526	1.3091e-06	0.17719
MLM	RSL1	SNP107548	2	22996166	15.679	5.5958e-07	0.1754
MLM	RSL1	SNP111020	2	24310492	12.6128	8.0718e-06	0.1466
MLM	RSL1	SNP148569	3	17299854	16.6551	2.3914e-07	0.18263
MLM	RSL1	SNP148590	3	17312437	12.6111	8.3796e-06	0.14811
MLM	RSL1	SNP148752	3	17467207	12.3452	9.948e-06	0.13483
MLM	RSL1	SNP150747	3	18113554	12.4474	9.5014e-06	0.1362
MLM	RSL1	SNP156489	3	20280903	12.5359	8.9401e-06	0.14188
MLM	RSL1	SNP162301	3	23316279	15.9767	4.4458e-07	0.17683
MLM	RSL1	SNP162302	3	23316284	12.4414	9.2757e-06	0.14054
MLM	RSL1	SNP176134	4	2361704	13.2786	4.255e-06	0.15028
MLM	RSL1	SNP176823	4	2741234	13.1136	5.21e-06	0.14448
MLM	RSL1	SNP176839	4	2750927	13.1952	4.6858e-06	0.14297
MLM	RSL1	SNP191760	4	14530050	12.6975	7.7377e-06	0.15513
MLM	RSL1	SNP213385	5	3755901	13.1411	5.1987e-06	0.14803
MLM	RSL1	SNP213389	5	3756532	12.9906	5.6501e-06	0.15151
MLM	RSL1	SNP223129	5	8651780	14.0456	2.4297e-06	0.17576
MLM	RSL1	SNP223130	5	8651781	13.9526	2.5814e-06	0.17294
MLM	RSL1	SNP237502	5	15023322	12.4515	9.468e-06	0.14853
MLM	RSL1	SNP237519	5	15027782	14.7884	1.2875e-06	0.17733
MLM	RSL1	SNP240860	5	16115128	15.3062	7.8768e-07	0.1715
MLM	RSL1	SNP244342	5	17373422	13.4003	4.2354e-06	0.14743
MLM	RSL1	SNP244404	5	17391205	19.9954	1.4956e-08	0.20898
MLM	RSL1	SNP244405	5	17391223	12.8763	6.1226e-06	0.14607
MLM	RSL1	SNP244406	5	17391297	14.4517	1.598e-06	0.1534
MLM	RSL1	SNP244407	5	17391348	15.9981	4.4634e-07	0.17037
MLM	RSL1	SNP244409	5	17391714	15.3259	7.4977e-07	0.17945
MLM	RSL1	SNP244410	5	17391854	12.7474	6.7298e-06	0.13332
MLM	RSL1	SNP244411	5	17392190	12.7208	6.9792e-06	0.13463
MLM	RSL1	SNP244416	5	17393976	13.9813	2.378e-06	0.15121
MLM	RSL1	SNP244418	5	17394373	12.9293	6.3394e-06	0.16039
MLM	RSL1	SNP244422	5	17396370	14.3773	1.7874e-06	0.17757
MLM	RSL1	SNP253552	6	3866674	12.9087	5.9798e-06	0.14079
MLM	RSL1	SNP254459	6	4419288	12.5718	7.8809e-06	0.13783
MLM	RSL1	SNP254460	6	4419866	13.6647	3.1732e-06	0.15813
MLM	RSL1	SNP254471	6	4439476	13.4799	3.4425e-06	0.14094
MLM	RSL1	SNP301197	7	5319437	14.526	1.4997e-06	0.16326
MLM	RSL1	SNP330789	8	5578611	12.7336	7.4218e-06	0.15378
MLM	RSL1	SNP356979	8	23175240	13.8266	2.8405e-06	0.15158
MLM	RSL1	SNP356980	8	23175321	12.6226	8.2534e-06	0.14097
MLM	RSL1	SNP370669	9	4725796	13.5455	3.4794e-06	0.14766
MLM	RSL1	SNP374966	9	6631993	18.2841	7.3471e-08	0.24691
MLM	RSL1	SNP374997	9	6639449	13.2816	4.484e-06	0.14821
MLM	RSL1	SNP375007	9	6640569	14.2048	2.0698e-06	0.17759
MLM	RSL1	SNP375063	9	6659216	15.4265	6.9741e-07	0.17334
MLM	RSL1	SNP375076	9	6663391	15.3647	7.0751e-07	0.15913
MLM	RSL1	SNP375077	9	6663460	13.8327	2.6598e-06	0.14514
MLM	RSL1	SNP375078	9	6663649	14.6436	1.4261e-06	0.16169
MLM	RSL1	SNP375090	9	6665079	12.9781	5.7967e-06	0.14542
MLM	RSL1	SNP375100	9	6667159	15.9427	4.8183e-07	0.17956
MLM	RSL1	SNP375105	9	6667512	14.8676	1.1278e-06	0.15991
MLM	RSL1	SNP375106	9	6667516	17.0349	1.8214e-07	0.18395
MLM	RSL1	SNP375107	9	6667736	15.5651	6.2444e-07	0.16746
MLM	RSL1	SNP388243	9	16202012	12.4939	8.8628e-06	0.13648
MLM	RSL1	SNP390942	9	17053407	18.4561	4.7327e-08	0.19191
MLM	RSL1	SNP393613	9	17572286	12.8941	6.3291e-06	0.13948
MLM	RSL1	SNP397537	9	19008192	17.9525	9.3358e-08	0.20564
MLM	RSL1	SNP398075	9	19206395	13.0832	5.1635e-06	0.15592
MLM	RSL1	SNP398946	9	19442732	19.1439	3.4053e-08	0.2217
MLM	RSL1	SNP398971	9	19445625	13.0858	5.1772e-06	0.15856
MLM	RSL1	SNP400093	9	19769440	16.5579	2.6136e-07	0.18146
MLM	RSL1	SNP408485	10	3436357	13.3031	4.2259e-06	0.16326
MLM	RSL1	SNP408528	10	3441680	13.5184	3.5074e-06	0.15006
MLM	RSL1	SNP408529	10	3441692	13.3712	4.0237e-06	0.15161
MLM	RSL1	SNP409189	10	3771019	22.1959	4.6855e-06	0.11202
MLM	RSL1	SNP409835	10	4190930	13.0667	4.7451e-06	0.13203
MLM	RSL1	SNP422234	10	7876200	12.417	9.3874e-06	0.1349
MLM	RSL1	SNP429539	10	11824880	14.5416	1.5161e-06	0.15903
MLM	RSL1	SNP453606	11	4175275	15.2225	8.2902e-07	0.16478
MLM	RSL1	SNP464238	11	8116654	12.9267	6.0006e-06	0.14572
MLM	RSL1	SNP475061	11	17364485	16.7908	2.4014e-07	0.19141
MLM	RSL1	SNP487619	12	3012100	12.5507	8.781e-06	0.15752
MLM	RSL1	SNP494149	12	6251753	14.4036	1.8181e-06	0.17346
MLM	RSL1	SNP494151	12	6252037	13.2855	4.5927e-06	0.16439
MLM	RSL1	SNP494154	12	6252981	12.9357	5.9545e-06	0.15602
MLM	RSL1	SNP498283	12	9096464	20.9305	8.4595e-06	0.10799
MLM	RSL1	SNP520863	12	18035123	16.7599	2.2224e-07	0.18381
MLM	RSL1	SNP522091	12	18366021	12.5299	8.2101e-06	0.1327
MLM	RSL1	SNP526893	12	19878994	12.6542	7.5665e-06	0.14666
MLM	RSL1	SNP527732	12	20271335	14.8652	1.1371e-06	0.17387
MLM	RSL1	SNP536526	13	2709600	13.6257	3.3545e-06	0.14702
MLM	RSL1	SNP536604	13	2719928	12.4634	9.2776e-06	0.13598
MLM	RSL1	SNP568685	13	11856213	16.5001	3.0802e-07	0.20229
MLM	RSL1	SNP568686	13	11856233	15.516	7.1497e-07	0.20321
MLM	RSL1	SNP569040	13	11921251	12.6388	8.0542e-06	0.14973
MLM	RSL1	SNP580898	13	16216570	12.4074	9.787e-06	0.13803
MLM	RSL1	SNP584402	13	17580505	14.5425	1.6172e-06	0.16557
MLM	RSL1	SNP584507	13	17628035	14.2276	1.9581e-06	0.16502
MLM	RSL1	SNP592883	14	654040	17.0274	1.8328e-07	0.19287
MLM	RSL1	SNP610085	14	7354242	18.8999	3.9886e-08	0.20347
MLM	RSL1	SNP610086	14	7354270	14.8225	1.1575e-06	0.16704
MLM	RSL1	SNP610703	14	7952207	14.5678	1.4646e-06	0.15868
MLM	RSL1	SNP630373	14	17573138	17.7594	1.0074e-07	0.19999
MLM	RSL1	SNP630839	14	17804294	14.8287	1.2711e-06	0.16264
MLM	RSL1	SNP632531	14	18609754	16.3309	3.5734e-07	0.19661
MLM	RSL1	SNP632532	14	18609853	18.4601	6.3053e-08	0.23891
MLM	RSL1	SNP632533	14	18609861	14.1495	2.1055e-06	0.15247
MLM	RSL1	SNP632534	14	18610696	13.9309	2.6137e-06	0.15861
MLM	RSL1	SNP632535	14	18610931	16.6134	2.7133e-07	0.21998
MLM	RSL1	SNP632536	14	18610970	14.2441	1.9537e-06	0.18525
MLM	RSL1	SNP632539	14	18611395	12.8381	6.609e-06	0.15633
MLM	RSL1	SNP639108	15	2348847	27.9189	3.383e-07	0.14108
MLM	RSL1	SNP639923	15	2578872	14.5644	1.4099e-06	0.15989
MLM	RSL1	SNP650842	15	6028508	17.3028	1.6336e-07	0.20212
MLM	RSL1	SNP673336	15	15264040	13.0522	5.6734e-06	0.1528
MLM	RSL1	SNP674027	15	15633503	13.293	4.3054e-06	0.14975
MLM	RSL2	SNP82619	2	11379864	20.8582	9.4948e-06	0.11764
MLM	RSL2	SNP128053	3	6329013	12.4121	8.9896e-06	0.1349
MLM	RSL2	SNP154563	3	19582020	13.6751	3.3505e-06	0.17734
MLM	RSL2	SNP194918	4	17197287	21.0293	9.1884e-06	0.12384
MLM	RSL2	SNP194919	4	17197293	22.6919	4.2757e-06	0.13283
MLM	RSL2	SNP195750	4	17512237	12.9006	6.3933e-06	0.14985
MLM	RSL2	SNP239762	5	15816478	13.8505	2.7202e-06	0.17066
MLM	RSL2	SNP253958	6	3956103	12.6297	8.1172e-06	0.15484
MLM	RSL2	SNP293650	7	2752702	21.5407	6.349e-06	0.10877
MLM	RSL2	SNP294642	7	3126114	14.961	1.0043e-06	0.16688
MLM	RSL2	SNP381048	9	10804476	21.8749	6.2347e-06	0.13426
MLM	RSL2	SNP403568	9	21442556	13.0387	5.2425e-06	0.14262
MLM	RSL2	SNP403583	9	21447178	12.422	9.2622e-06	0.15218
MLM	RSL2	SNP467936	11	14038166	12.3802	9.521e-06	0.13768
MLM	RSL2	SNP468175	11	14103968	14.3726	1.6443e-06	0.15535
MLM	RSL2	SNP468176	11	14103969	14.4271	1.5775e-06	0.156
MLM	RSL2	SNP468177	11	14104105	18.3839	5.7125e-08	0.19684
MLM	RSL2	SNP468182	11	14106273	13.461	3.6147e-06	0.14491
MLM	RSL2	SNP468183	11	14106441	12.9387	5.9389e-06	0.14716
MLM	RSL2	SNP470991	11	15481182	12.4398	8.9599e-06	0.14113
MLM	RSL2	SNP530524	13	523971	12.8918	6.4766e-06	0.15955
MLM	RSL2	SNP608867	14	7202955	12.4447	9.0807e-06	0.15456
MLM	RSL2	SNP610654	14	7942164	13.1264	5.0739e-06	0.14552
MLM	RSL2	SNP610655	14	7942167	13.0506	5.6188e-06	0.14854
MLM	RSL2	SNP610672	14	7944766	12.3952	9.2374e-06	0.13547
MLM	RSL2	SNP635351	15	907837	16.4646	2.8069e-07	0.18215
MLM	RSL3	SNP11858	1	4915960	15.6055	5.9946e-07	0.17418
MLM	RSL3	SNP11867	1	4918515	15.2294	8.2415e-07	0.16447
MLM	RSL3	SNP15259	1	6575996	13.4779	3.7072e-06	0.15522
MLM	RSL3	SNP25748	1	11922594	12.4604	8.9978e-06	0.1389
MLM	RSL3	SNP25818	1	12072754	14.7554	1.3518e-06	0.17108
MLM	RSL3	SNP25872	1	12083890	12.8912	6.0158e-06	0.14111
MLM	RSL3	SNP36630	1	17597410	12.9352	6.0774e-06	0.14713
MLM	RSL3	SNP38268	1	18220231	18.7986	4.8484e-08	0.21562
MLM	RSL3	SNP43611	1	20985983	13.8527	2.4884e-06	0.15005
MLM	RSL3	SNP50711	1	25228447	12.5429	8.7045e-06	0.14787
MLM	RSL3	SNP50717	1	25230567	15.258	8.3154e-07	0.17701
MLM	RSL3	SNP53579	1	26404937	12.3748	9.5667e-06	0.13627
MLM	RSL3	SNP53580	1	26404942	12.3998	9.3188e-06	0.13662
MLM	RSL3	SNP62662	2	2124410	17.1599	1.6549e-07	0.19143
MLM	RSL3	SNP62691	2	2129425	12.7574	7.1585e-06	0.15202
MLM	RSL3	SNP62692	2	2129439	13.1209	5.2607e-06	0.15577
MLM	RSL3	SNP62698	2	2130731	15.5022	6.3736e-07	0.16559
MLM	RSL3	SNP74077	2	5607675	14.8067	1.2947e-06	0.18548
MLM	RSL3	SNP74451	2	5645137	15.1317	9.8573e-07	0.20625
MLM	RSL3	SNP75010	2	5822680	15.9361	4.6669e-07	0.17575
MLM	RSL3	SNP77356	2	6856931	12.7061	7.3363e-06	0.1396
MLM	RSL3	SNP84915	2	12496446	12.5842	8.2342e-06	0.14564
MLM	RSL3	SNP93795	2	17757134	12.524	8.1827e-06	0.13481
MLM	RSL3	SNP100217	2	20191903	13.4291	4.157e-06	0.16256
MLM	RSL3	SNP101260	2	20508535	13.5043	3.7647e-06	0.15352
MLM	RSL3	SNP121179	3	3572296	14.8338	1.1828e-06	0.17123
MLM	RSL3	SNP129808	3	7030883	13.9353	2.7024e-06	0.17234
MLM	RSL3	SNP130550	3	7403107	13.5868	3.273e-06	0.14339
MLM	RSL3	SNP131683	3	7869141	13.698	3.306e-06	0.16114
MLM	RSL3	SNP132807	3	8287848	13.6474	3.4096e-06	0.15302
MLM	RSL3	SNP138676	3	13379212	21.0012	8.1372e-06	0.10606
MLM	RSL3	SNP141777	3	15074856	15.3075	7.9211e-07	0.17131
MLM	RSL3	SNP148035	3	17099586	12.4438	9.2134e-06	0.14082
MLM	RSL3	SNP156118	3	20204844	14.1296	2.2066e-06	0.16194
MLM	RSL3	SNP172735	4	723116	21.8149	6.1696e-06	0.1359
MLM	RSL3	SNP173781	4	1019044	13.6502	3.3224e-06	0.16081
MLM	RSL3	SNP174140	4	1126843	12.907	5.961e-06	0.13677
MLM	RSL3	SNP184107	4	9267545	13.9846	2.5752e-06	0.16069
MLM	RSL3	SNP186636	4	11311476	14.8789	1.1458e-06	0.1679
MLM	RSL3	SNP215450	5	4629695	12.7391	6.9308e-06	0.13436
MLM	RSL3	SNP215463	5	4631246	13.757	3.0323e-06	0.16642
MLM	RSL3	SNP215464	5	4631273	13.0398	5.3619e-06	0.15127
MLM	RSL3	SNP215465	5	4631310	16.1925	3.6561e-07	0.1814
MLM	RSL3	SNP229900	5	11186145	15.0229	1.0799e-06	0.17574
MLM	RSL3	SNP250594	6	2336148	16.1826	3.6344e-07	0.18009
MLM	RSL3	SNP280925	6	15837697	12.7152	7.6619e-06	0.13849
MLM	RSL3	SNP303823	7	6052331	13.2924	4.5402e-06	0.14604
MLM	RSL3	SNP304517	7	6303161	21.0012	8.1372e-06	0.10606
MLM	RSL3	SNP322684	7	16997819	14.1404	2.2137e-06	0.15956
MLM	RSL3	SNP341257	8	16564400	13.1627	4.6422e-06	0.14681
MLM	RSL3	SNP342274	8	17281035	14.2065	2.0173e-06	0.16003
MLM	RSL3	SNP345502	8	18561050	13.2323	4.7805e-06	0.15133
MLM	RSL3	SNP345511	8	18563152	14.4394	1.6539e-06	0.15714
MLM	RSL3	SNP346489	8	19108901	13.4573	3.8976e-06	0.17018
MLM	RSL3	SNP366650	9	2892642	12.502	8.6381e-06	0.13598
MLM	RSL3	SNP375886	9	7294442	12.6451	7.591e-06	0.13738
MLM	RSL3	SNP377820	9	8227368	15.3067	8.0361e-07	0.17222
MLM	RSL3	SNP387518	9	16032723	17.2497	1.7061e-07	0.19491
MLM	RSL3	SNP387519	9	16032726	13.2491	4.848e-06	0.15908
MLM	RSL3	SNP387852	9	16089738	12.8031	7.0279e-06	0.149
MLM	RSL3	SNP389013	9	16528897	13.4232	4.0133e-06	0.15426
MLM	RSL3	SNP395156	9	18039544	15.6413	6.4404e-07	0.17522
MLM	RSL3	SNP421713	10	7737859	12.5981	7.982e-06	0.13301
MLM	RSL3	SNP427097	10	10936429	15.3652	7.9286e-07	0.17734
MLM	RSL3	SNP427098	10	10936430	15.3896	7.7678e-07	0.17764
MLM	RSL3	SNP432477	10	13271094	13.9547	2.4876e-06	0.14819
MLM	RSL3	SNP432488	10	13274307	13.1637	4.9639e-06	0.14713
MLM	RSL3	SNP432499	10	13276806	13.7672	2.745e-06	0.1485
MLM	RSL3	SNP439434	10	15973465	14.3259	1.9415e-06	0.17587
MLM	RSL3	SNP439934	10	16166991	13.1192	5.1582e-06	0.1466
MLM	RSL3	SNP440565	10	16430468	13.7889	2.9507e-06	0.1539
MLM	RSL3	SNP447182	11	1912224	14.8291	1.219e-06	0.17332
MLM	RSL3	SNP450434	11	3213269	14.4193	1.7248e-06	0.17107
MLM	RSL3	SNP454935	11	4508968	15.4401	6.5945e-07	0.16111
MLM	RSL3	SNP457034	11	5319859	12.4002	9.4394e-06	0.13644
MLM	RSL3	SNP482160	12	855731	12.6739	7.8963e-06	0.15152
MLM	RSL3	SNP482161	12	855767	13.4625	3.8588e-06	0.15834
MLM	RSL3	SNP494151	12	6252037	12.5074	8.976e-06	0.14879
MLM	RSL3	SNP526042	12	19526779	12.5884	7.9392e-06	0.14094
MLM	RSL3	SNP527540	12	20220772	17.3116	1.5494e-07	0.20025
MLM	RSL3	SNP527542	12	20220811	20.0315	1.5595e-08	0.22858
MLM	RSL3	SNP527543	12	20220818	18.8498	4.0759e-08	0.20781
MLM	RSL3	SNP527551	12	20221368	17.1757	1.391e-07	0.17534
MLM	RSL3	SNP527552	12	20221568	14.972	9.3533e-07	0.16234
MLM	RSL3	SNP527554	12	20221657	15.1881	8.1745e-07	0.16379
MLM	RSL3	SNP556540	13	8650807	14.1883	2.099e-06	0.16766
MLM	RSL3	SNP556541	13	8650812	14.2753	1.9372e-06	0.17128
MLM	RSL3	SNP556586	13	8658234	14.772	1.3146e-06	0.16818
MLM	RSL3	SNP578040	13	15258259	13.5665	3.569e-06	0.14805
MLM	RSL3	SNP578092	13	15272313	12.3847	9.933e-06	0.14241
MLM	RSL3	SNP578093	13	15272759	14.4729	1.6174e-06	0.15527
MLM	RSL3	SNP583333	13	17105527	13.4839	3.7886e-06	0.15063
MLM	RSL3	SNP584957	13	17763989	12.7278	7.5385e-06	0.13802
MLM	RSL3	SNP592880	14	653627	13.7783	2.9776e-06	0.1516
MLM	RSL3	SNP598097	14	2724404	17.3039	1.3996e-07	0.19317
MLM	RSL3	SNP598114	14	2727796	15.9532	4.669e-07	0.19494
MLM	RSL3	SNP598115	14	2727825	13.5128	3.6958e-06	0.15597
MLM	RSL3	SNP598133	14	2732144	16.0065	4.0765e-07	0.17453
MLM	RSL3	SNP598247	14	2789891	13.5492	3.7077e-06	0.15323
MLM	RSL3	SNP598974	14	3325338	13.6627	3.3255e-06	0.16772
MLM	RSL3	SNP607349	14	6545254	16.0262	4.3922e-07	0.17111
MLM	RSL3	SNP608954	14	7209749	13.1359	5.0068e-06	0.16037
MLM	RSL3	SNP610690	14	7946038	12.6994	7.0797e-06	0.13815
MLM	RSL3	SNP610721	14	7956601	16.3274	3.5255e-07	0.18995
MLM	RSL3	SNP617640	14	12839323	12.8812	6.3674e-06	0.14084
MLM	RSL3	SNP626520	14	15685483	13.5032	3.8561e-06	0.15306
MLM	RSL3	SNP626526	14	15692450	12.9506	5.878e-06	0.14725
MLM	RSL3	SNP627034	14	15866722	13.1216	5.0188e-06	0.14402
MLM	RSL3	SNP634871	15	246661	13.3841	4.1503e-06	0.15417
MLM	RSL3	SNP635010	15	444111	13.0087	5.8892e-06	0.15037
MLM	RSL3	SNP639406	15	2428264	12.898	6.4416e-06	0.16911
MLM	RSL3	SNP641655	15	3205020	19.3306	2.9281e-08	0.21771
MLM	RSL3	SNP641656	15	3205036	13.4842	3.8517e-06	0.15731
MLM	RSL3	SNP641680	15	3209913	14.5313	1.6104e-06	0.16146
MLM	RSL3	SNP653450	15	7866614	15.8655	5.2191e-07	0.19593
MLM	RSL3	SNP653475	15	7870173	16.6987	2.3222e-07	0.19556
MLM	RSL3	SNP653488	15	7873919	14.7185	1.2803e-06	0.16173
MLM	RSL3	SNP653665	15	7920320	13.9678	2.5328e-06	0.15359
MLM	RSL3	SNP654646	15	8421807	15.2286	8.7644e-07	0.17581
MLM	RSL3	SNP654722	15	8439347	13.7017	3.1429e-06	0.15231
MLM	RSL3	SNP656340	15	9301169	13.107	4.9863e-06	0.14977
MLM	RSL3	SNP656354	15	9306726	13.1929	4.6722e-06	0.14808
MLM	RSL3	SNP656355	15	9307414	12.5954	8.1542e-06	0.15258
MLM	RSL3	SNP663530	15	11957056	12.6138	7.9864e-06	0.14175
MLM	RSL3	SNP672001	15	14740694	13.8426	2.8698e-06	0.15834
MLM	RSL3	SNP673331	15	15262110	12.7218	7.3086e-06	0.14976
MLM	RSL3	SNP673681	15	15392839	13.266	4.4742e-06	0.15243

## Sheet: Supplementary Table S6
Supplementary Table S6. The sixty-four QTLs obtained from significant SNPs integration
QTL	Model	Trait (Lead SNP)	Chr	Lead SNP	Position (bp)	Start (bp)	End (bp)	–log10(P)	R2 (%)
qRSL1.1	GLM	RSL1	1	SNP5694	1987875	1933875	2042837	8.93312	20.557
qRSL1.2	GLM	RSL3	1	SNP9731	4296937	4242937	4388030	9.22867	16.841
qRSL1.3	GLM	RSL3	1	SNP14713	6353636	6292400	6407636	7.88874	16.401
qRSL1.4	MLM	RSL1	1	SNP16233	6994865	6940865	7056203	5.60855	15.187
qRSL1.5	GLM	RSL1	1	SNP25882	12084739	12018754	12140229	10.0763	20.67
qRSL1.6	GLM	RSL3	1	SNP56009	27879036	27788126	27933036	7.65177	15.643
qRGR2.1	GLM	RGR1	2	SNP92745	17310510	17256510	17364510	10.095	24.528
qRSL2.2	GLM	RSL1	2	SNP93956	17783342	17703134	17837342	7.45637	17.582
qRSL2.3	MLM	RSL1	2	SNP107548	22996166	22931449	23050166	6.25214	17.54
qRSL3.1	GLM	RSL3	3	SNP121179	3572296	3506834	3684732	9.05865	17.696
qRSL3.2	GLM	RSL3	3	SNP150681	18052192	17998192	18167554	7.72251	14.476
qRSL3.3	MLM	RSL2	3	SNP154563	19582020	19521437	19691232	5.47489	17.734
qRSL3.4	MLM	RSL3	3	SNP156118	20204844	20150844	20334903	5.65628	16.194
qRSL3.5	GLM	RSL3	3	SNP158173	20847712	20751618	20928748	9.05002	16.516
qRSL3.6	GLM	RSL1	3	SNP162301	23316279	23261277	23370284	10.0788	22.166
qRRL4.1	GLM	RRL2	4	SNP186043	11042421	10964994	11096421	7.30488	16.075
qRSL4.2	GLM	RSL1	4	SNP190524	13933316	13771388	13987316	7.3813	17.236
qRGR4.3	GLM	RGR3	4	SNP192459	14692534	14476050	14931203	13.2681	29.381
qRSL4.4	GLM	RSL3	4	SNP194815	17154148	17099801	17276635	7.23808	15.409
qRGR5.1	GLM	RGR1	5	SNP206061	1440001	1383933	1499390	8.79748	21.88
qRSL5.2	MLM	RSL1	5	SNP213389	3756532	3701901	3827092	5.24794	15.151
qRSL5.3	GLM	RSL3	5	SNP232489	12312707	12255194	12469794	10.3036	20.207
qRSL6.1	GLM	RSL1	6	SNP253553	3866787	3812674	4010103	7.87247	17.014
qRGR7.1	GLM	RGR2	7	SNP289243	1130211	1022032	1237916	7.34696	18.912
qRSL7.2	GLM	RSL1	7	SNP316009	14006614	13790629	14067605	8.44985	18.094
qRRL7.3	MLM	RRL2	7	SNP322008	16767457	16709913	16821457	6.5499	19.504
qRGR8.1	GLM	RGR3	8	SNP342492	17333197	17227035	17387197	9.11432	21.51
qRSL8.2	GLM	RSL3	8	SNP356944	23163085	23097511	23231159	9.02419	18.658
qRGR9.1	GLM	RGR2	9	SNP370670	4725856	4671796	4779856	7.33894	17.997
qRSL9.2	GLM	RSL1	9	SNP373885	6306107	6252107	6389698	7.68493	17.075
qRSL9.3	GLM	RSL1	9	SNP385718	15250542	15173692	15304542	9.32186	20.526
qRRL9.4	MLM	RRL2	9	SNP388664	16343331	16289331	16464212	6.46209	20.877
qRRL9.5	GLM	RRL3	9	SNP393664	17581927	17455859	17635927	9.43995	19.641
qRSL9.6	GLM	RSL1	9	SNP395037	18013583	17959583	18105945	8.34686	18.942
qRSL9.7	GLM	RSL1	9	SNP398946	19442732	19388732	19499625	10.0957	22.601
qRSL10.1	MLM	RSL3	10	SNP427098	10936430	10861779	10990430	6.1097	17.764
qRGR10.2	GLM	RGR1	10	SNP439280	15921726	15864364	16027465	7.68822	19.448
qRGR11.1	GLM	RGR1	11	SNP453508	4131387	4077387	4229275	7.27325	17.843
qRSL11.2	GLM	RSL3	11	SNP455581	4665231	4609261	4824346	9.89208	18.232
qRGR11.3	GLM	RGR3	11	SNP461382	7098247	7041281	7155207	7.86306	18.453
qRSL11.4	GLM	RSL1	11	SNP464003	8064172	7893751	8177432	9.58168	20.408
qRRL11.5	GLM	RRL1	11	SNP470912	15408746	15296969	15535182	9.09258	20.387
qRSL11.6	MLM	RSL1	11	SNP475061	17364485	17294939	17418485	6.61954	19.141
qRGR11.7	GLM	RGR3	11	SNP476165	18191493	18065430	18245493	8.55928	19.883
qRSL12.1	MLM	RSL3	12	SNP482161	855767	801731	969996	5.41355	15.834
qRSL12.2	GLM	RSL1	12	SNP494149	6251753	6130770	6306981	7.90032	19.024
qRRL12.3	MLM	RRL1	12	SNP526099	19541207	19445356	19595207	5.09893	16.254
qRSL12.4	MLM	RSL3	12	SNP527542	20220811	20166772	20327706	7.80701	22.858
qRSL13.1	GLM	RSL1	13	SNP531712	1055605	1001605	1109605	9.82822	20.848
qRRL13.2	MLM	RRL1	13	SNP538417	3220255	3166255	3367374	5.45898	14.944
qRSL13.3	GLM	RSL1	13	SNP556393	8629707	8513510	8755351	9.53711	22.013
qRSL13.4	GLM	RSL1	13	SNP579034	15586893	15532879	15757696	8.34427	18.641
qRSL14.1	GLM	RSL1	14	SNP592883	654040	599627	708040	11.6544	24.009
qRSL14.2	GLM	RSL3	14	SNP597538	2507857	2447155	2590207	10.2254	19.545
qRSL14.3	MLM	RSL3	14	SNP598114	2727796	2670404	2843891	6.33078	19.494
qRSL14.4	GLM	RSL1	14	SNP602473	4570640	4501899	4624727	7.43964	17.89
qRSL14.5	GLM	RSL1	14	SNP610085	7354242	7132742	7413477	10.6773	23.43
qRSL14.6	MLM	RSL3	14	SNP610721	7956601	7888164	8012599	6.45278	18.995
qRSL15.1	MLM	RSL3	15	SNP639406	2428264	2294847	2482264	5.19101	16.911
qRSL15.2	MLM	RSL3	15	SNP641655	3205020	3151020	3263913	7.53341	21.771
qRSL15.3	MLM	RSL1	15	SNP650842	6028508	5974508	6082508	6.78685	20.212
qRGR15.4	GLM	RGR2	15	SNP669568	13941521	13887055	14018736	9.05389	21.608
qRGR15.5	GLM	RGR3	15	SNP672146	14770681	14686694	14824681	8.16216	19.725
qRSL15.6	GLM	RSL1	15	SNP673188	15203630	15149630	15318040	7.41735	16.692

## Sheet: Supplementary Table S7
Supplementary Table S7. Flax genes contained in 64 QTLs
QTL	Gene
qRSL1.1	Lus10025866
	Lus10025867
	Lus10025869
	Lus10025870
	Lus10025871
	Lus10025872
	Lus10025873
	Lus10025874
	Lus10025875
	Lus10025876
	Lus10025877
	Lus10025878
	Lus10025879
	Lus10025880
	Lus10025881
	Lus10025882
	Lus10025883
	Lus10025884
	Lus10025885
	Lus10025886
	Lus10025887
	Lus10025888
	Lus10025889
	Lus10025890
	Lus10025891
	Lus10025892
	Lus10025893
qRSL1.2	Lus10027721
	Lus10027722
	Lus10027723
	Lus10027724
	Lus10027725
	Lus10027726
	Lus10027727
	Lus10027728
	Lus10027729
	Lus10027731
	Lus10027732
	Lus10027733
	Lus10027734
	Lus10027735
	Lus10027736
	Lus10027737
	Lus10027738
	Lus10027739
	Lus10027740
	Lus10027741
	Lus10027742
	Lus10027743
	Lus10027744
	Lus10027745
	Lus10027746
qRSL1.3	Lus10034307
	Lus10034306
	Lus10034305
	Lus10034304
	Lus10034303
	Lus10034302
	Lus10034301
	Lus10034300
	Lus10034299
	Lus10034298
	Lus10034296
	Lus10034295
	Lus10034294
	Lus10034293
	Lus10034292
	Lus10034291
	Lus10034290
	Lus10034289
	Lus10034288
	Lus10034287
	Lus10034286
	Lus10034285
	Lus10034284
	Lus10034283
	Lus10034282
qRSL1.4	Lus10029101
	Lus10029102
	Lus10029103
	Lus10029108
	Lus10029109
	Lus10029110
	Lus10029111
	Lus10029112
	Lus10029113
	Lus10029114
	Lus10029115
	Lus10029116
	Lus10029117
	Lus10029118
qRSL1.5	Lus10009403
	Lus10009404
	Lus10009405
	Lus10009406
	Lus10009407
	Lus10009408
	Lus10009409
	Lus10009412
	Lus10009413
	Lus10009414
	Lus10009415
	Lus10009416
	Lus10009417
qRSL1.6	Lus10018815
	Lus10018817
	Lus10018818
	Lus10018819
	Lus10018820
	Lus10018821
	Lus10018822
	Lus10018823
	Lus10018824
	Lus10018825
	Lus10018826
	Lus10018827
	Lus10018828
	Lus10018829
	Lus10018830
	Lus10018831
	Lus10018832
	Lus10018833
	Lus10018834
	Lus10018835
	Lus10018836
qRGR2.1	Lus10007170
	Lus10007171
	Lus10033216
	Lus10033215
	Lus10033214
	Lus10033213
qRSL2.2	Lus10033187
	Lus10033185
	Lus10033184
	Lus10033183
	Lus10033182
	Lus10033181
qRSL2.3	Lus10013193
	Lus10013194
	Lus10013195
	Lus10013196
	Lus10013197
	Lus10013198
	Lus10013199
	Lus10013200
	Lus10013201
	Lus10013202
	Lus10013203
	Lus10013204
	Lus10013205
	Lus10013207
	Lus10013208
	Lus10013209
	Lus10013210
	Lus10013211
	Lus10013212
	Lus10013213
	Lus10013214
	Lus10013215
	Lus10013216
	Lus10013217
	Lus10013218
	Lus10013219
qRSL3.1	Lus10019176
	Lus10019175
	Lus10019174
	Lus10019173
	Lus10019172
	Lus10000651
	Lus10000649
	Lus10000648
	Lus10000647
	Lus10000646
	Lus10000645
	Lus10000644
	Lus10000643
	Lus10000642
	Lus10036975
	Lus10036976
	Lus10036977
	Lus10036978
	Lus10036979
	Lus10036980
	Lus10036981
	Lus10036982
	Lus10036983
	Lus10036984
	Lus10036985
	Lus10036986
	Lus10036987
	Lus10036988
	Lus10036989
	Lus10036990
	Lus10036991
	Lus10036992
	Lus10036993
	Lus10036994
	Lus10036995
	Lus10036996
	Lus10036997
qRSL3.2	Lus10007083
	Lus10007084
	Lus10007085
	Lus10007086
	Lus10007087
	Lus10007088
	Lus10007089
	Lus10007090
	Lus10007091
	Lus10007092
	Lus10007093
	Lus10007094
	Lus10007095
	Lus10007096
	Lus10007098
	Lus10007099
	Lus10007100
	Lus10007101
	Lus10007102
	Lus10007103
	Lus10007104
	Lus10007105
	Lus10007106
	Lus10007107
	Lus10007108
	Lus10007109
	Lus10007110
qRSL3.3	Lus10008244
	Lus10008243
	Lus10008242
	Lus10008241
	Lus10008240
	Lus10008239
	Lus10008238
	Lus10008237
	Lus10008236
	Lus10008235
	Lus10008234
	Lus10008232
	Lus10008231
	Lus10008230
	Lus10008229
	Lus10008227
	Lus10008226
	Lus10008225
	Lus10008224
qRSL3.4	Lus10004522
	Lus10004523
	Lus10004524
	Lus10004525
	Lus10004526
	Lus10004527
	Lus10004528
	Lus10004529
	Lus10004530
	Lus10004531
	Lus10004532
	Lus10007188
	Lus10007189
	Lus10007190
	Lus10007191
	Lus10007192
	Lus10007193
	Lus10007194
qRSL3.5	Lus10012619
	Lus10012620
	Lus10012624
	Lus10012625
	Lus10012626
	Lus10012627
	Lus10012628
	Lus10012629
	Lus10012631
	Lus10012632
	Lus10012633
	Lus10012634
qRSL3.6	Lus10033369
	Lus10033370
	Lus10033371
	Lus10033374
	Lus10033376
	Lus10033377
	Lus10033378
	Lus10033379
	Lus10033380
	Lus10033381
	Lus10033382
	Lus10033383
	Lus10033384
	Lus10033385
	Lus10033386
	Lus10033387
	Lus10033388
qRRL4.1	Lus10032984
	Lus10032983
	Lus10032982
	Lus10032981
	Lus10032980
	Lus10032979
	Lus10032977
	Lus10032976
qRSL4.2	Lus10034397
	Lus10034396
	Lus10034395
	Lus10034394
	Lus10034393
	Lus10034392
	Lus10034391
	Lus10034390
	Lus10034387
	Lus10034386
	Lus10034385
	Lus10034384
	Lus10034383
	Lus10034382
	Lus10034381
	Lus10034380
	Lus10034379
	Lus10034378
	Lus10034377
	Lus10034376
	Lus10034375
	Lus10034374
	Lus10034373
	Lus10034372
	Lus10034371
	Lus10034370
	Lus10034369
	Lus10034368
	Lus10034367
	Lus10034366
	Lus10034365
	Lus10034364
	Lus10034363
	Lus10034362
	Lus10034361
	Lus10034360
qRGR4.3	Lus10041494
	Lus10041495
	Lus10041496
	Lus10041497
	Lus10041498
	Lus10041499
	Lus10041500
	Lus10041501
	Lus10041502
	Lus10041503
	Lus10041504
	Lus10041505
	Lus10041506
	Lus10041507
	Lus10041508
	Lus10041509
	Lus10041510
	Lus10041511
	Lus10041512
	Lus10041513
	Lus10041514
	Lus10041515
	Lus10041516
	Lus10041518
	Lus10041519
	Lus10041520
	Lus10041521
	Lus10041522
	Lus10041523
	Lus10041524
	Lus10041525
	Lus10041526
	Lus10041527
	Lus10041528
	Lus10041529
	Lus10041532
	Lus10041533
	Lus10041534
	Lus10041535
	Lus10041536
	Lus10041537
	Lus10041538
	Lus10041539
	Lus10041540
	Lus10041541
	Lus10041542
	Lus10041543
	Lus10041544
	Lus10041545
	Lus10041546
	Lus10041548
	Lus10041549
	Lus10041550
	Lus10041551
	Lus10041552
	Lus10041553
	Lus10041554
	Lus10041555
	Lus10041556
	Lus10041557
	Lus10041558
	Lus10041559
	Lus10041560
	Lus10041561
	Lus10041562
	Lus10041563
	Lus10041564
	Lus10041565
	Lus10041566
	Lus10041567
	Lus10041568
	Lus10041569
	Lus10041570
	Lus10041571
	Lus10041572
	Lus10041573
	Lus10041574
	Lus10041575
	Lus10041576
	Lus10041577
	Lus10041578
	Lus10041579
	Lus10041580
	Lus10041581
	Lus10041582
	Lus10041583
	Lus10041584
	Lus10041585
	Lus10041586
	Lus10041587
qRSL4.4	Lus10004043
	Lus10004042
	Lus10004041
	Lus10004040
	Lus10009104
	Lus10009105
	Lus10009106
	Lus10009107
	Lus10009108
	Lus10009109
	Lus10009110
	Lus10009111
	Lus10009112
	Lus10020815
	Lus10020814
	Lus10020813
	Lus10020812
	Lus10020811
	Lus10020810
	Lus10020809
	Lus10020807
	Lus10020806
	Lus10020805
	Lus10020804
	Lus10020803
	Lus10020802
	Lus10020801
	Lus10020800
	Lus10020799
	Lus10020798
	Lus10020797
	Lus10020796
	Lus10020795
	Lus10020794
	Lus10020793
	Lus10020792
	Lus10020791
	Lus10020790
	Lus10020789
	Lus10020788
	Lus10020787
qRGR5.1	Lus10004759
	Lus10004758
	Lus10004757
	Lus10004756
	Lus10004755
	Lus10004754
	Lus10004753
	Lus10004752
	Lus10004751
	Lus10004750
	Lus10004749
	Lus10004748
	Lus10004747
	Lus10004746
	Lus10004745
	Lus10004744
	Lus10004743
	Lus10004742
	Lus10004741
	Lus10004740
	Lus10004739
	Lus10004738
	Lus10004737
	Lus10004736
	Lus10004735
	Lus10004734
qRSL5.2	Lus10033218
	Lus10033219
	Lus10033220
	Lus10033221
	Lus10033222
	Lus10033223
	Lus10033224
	Lus10033225
	Lus10033226
	Lus10033227
	Lus10033228
	Lus10033229
	Lus10033230
	Lus10033231
	Lus10033232
	Lus10033233
qRSL5.3	Lus10035353
	Lus10035354
	Lus10035355
	Lus10035356
	Lus10035357
	Lus10035358
	Lus10035359
	Lus10035360
	Lus10035361
	Lus10004460
	Lus10004461
	Lus10004462
	Lus10004463
	Lus10004464
	Lus10004465
	Lus10004466
	Lus10004467
	Lus10004468
	Lus10004469
	Lus10004470
	Lus10004471
	Lus10004472
	Lus10004473
	Lus10004474
	Lus10004475
	Lus10004476
	Lus10004477
	Lus10004478
	Lus10004479
	Lus10004480
	Lus10004481
qRSL6.1	Lus10011105
	Lus10011107
	Lus10011108
	Lus10011109
	Lus10011110
	Lus10011111
	Lus10011112
	Lus10011113
	Lus10011114
	Lus10011115
	Lus10011116
	Lus10011117
	Lus10011119
	Lus10011120
	Lus10011121
	Lus10011122
	Lus10011123
	Lus10011124
	Lus10011125
	Lus10011126
	Lus10011127
	Lus10011128
	Lus10011129
	Lus10011130
	Lus10011131
	Lus10011132
	Lus10011133
	Lus10011134
	Lus10011135
	Lus10011137
	Lus10011138
	Lus10011139
	Lus10011140
	Lus10011141
	Lus10011142
	Lus10011143
	Lus10011144
qRGR7.1	Lus10028936
	Lus10028935
	Lus10028934
	Lus10028933
	Lus10028931
	Lus10028930
	Lus10028929
	Lus10028928
	Lus10028927
	Lus10028926
	Lus10028925
	Lus10028924
	Lus10028923
	Lus10028922
	Lus10028921
	Lus10028920
	Lus10028919
	Lus10028918
	Lus10028917
	Lus10028916
	Lus10028915
	Lus10028914
	Lus10028913
	Lus10028912
	Lus10028911
	Lus10028910
	Lus10028909
	Lus10028908
	Lus10028907
	Lus10028906
	Lus10028905
	Lus10028904
	Lus10028903
	Lus10028902
	Lus10028901
	Lus10028900
	Lus10028899
	Lus10028898
	Lus10028897
	Lus10028896
	Lus10028895
	Lus10028893
	Lus10028892
	Lus10028891
qRSL7.2	Lus10025379
	Lus10025380
	Lus10025381
	Lus10025382
	Lus10025383
	Lus10025384
	Lus10025386
	Lus10025387
	Lus10025388
	Lus10025389
	Lus10025390
	Lus10025391
	Lus10025392
	Lus10025393
	Lus10025394
	Lus10025395
	Lus10025396
	Lus10025397
	Lus10025399
	Lus10025400
	Lus10025401
	Lus10025403
	Lus10025404
	Lus10025406
	Lus10025408
	Lus10025409
	Lus10025410
	Lus10025412
	Lus10025413
	Lus10025414
	Lus10025415
	Lus10025416
	Lus10025418
	Lus10025419
qRRL7.3	Lus10015511
	Lus10015510
	Lus10015509
	Lus10015508
	Lus10015507
	Lus10015506
	Lus10015505
	Lus10015504
	Lus10015503
	Lus10015502
	Lus10015501
	Lus10015500
	Lus10015499
	Lus10015498
	Lus10015497
	Lus10015496
	Lus10015495
	Lus10015494
	Lus10015493
	Lus10015492
	Lus10015491
	Lus10015490
	Lus10015489
qRGR8.1	Lus10001001
	Lus10001002
	Lus10001003
	Lus10001004
	Lus10001005
	Lus10001006
	Lus10001008
	Lus10001009
	Lus10001010
	Lus10001011
	Lus10000585
	Lus10000587
	Lus10000589
	Lus10000590
	Lus10000591
	Lus10000592
	Lus10000593
	Lus10000594
	Lus10000595
	Lus10000596
	Lus10000597
	Lus10000598
	Lus10000599
	Lus10000600
qRSL8.2	Lus10018489
	Lus10018488
	Lus10018487
	Lus10018486
	Lus10018485
	Lus10018484
	Lus10018483
	Lus10018482
	Lus10018481
	Lus10018480
	Lus10018479
	Lus10018478
	Lus10018477
	Lus10018476
	Lus10018475
	Lus10018474
	Lus10018473
	Lus10018471
	Lus10018470
	Lus10018469
	Lus10018468
	Lus10018467
	Lus10018466
	Lus10018465
	Lus10018464
	Lus10018462
	Lus10018461
qRGR9.1	Lus10004701
	Lus10004700
	Lus10004699
	Lus10004698
	Lus10004697
	Lus10004696
	Lus10004695
	Lus10004694
	Lus10004693
	Lus10004692
	Lus10004691
	Lus10004690
	Lus10004689
	Lus10004688
	Lus10004687
	Lus10004686
	Lus10004685
	Lus10004684
	Lus10004683
	Lus10004682
	Lus10004681
	Lus10004680
	Lus10004678
	Lus10004677
	Lus10004676
qRSL9.2	Lus10031042
	Lus10031043
	Lus10031044
	Lus10031045
	Lus10031046
	Lus10031047
	Lus10031048
	Lus10031049
	Lus10031050
	Lus10031051
	Lus10031052
	Lus10031053
	Lus10031054
	Lus10031055
	Lus10031056
	Lus10031057
	Lus10031058
	Lus10031059
qRSL9.3	Lus10002793
	Lus10002792
	Lus10002791
	Lus10002789
	Lus10002788
qRRL9.4	Lus10005709
	Lus10005710
qRRL9.5	Lus10042538
	Lus10042537
	Lus10042536
	Lus10042535
	Lus10042534
	Lus10042533
	Lus10042532
	Lus10042531
	Lus10042530
	Lus10042529
	Lus10042528
	Lus10042527
	Lus10042526
	Lus10042525
	Lus10042524
	Lus10042523
	Lus10042522
	Lus10042520
	Lus10042519
	Lus10042518
	Lus10042517
	Lus10042516
	Lus10042515
	Lus10042514
qRSL9.6	Lus10029607
	Lus10029609
	Lus10029610
	Lus10029611
	Lus10029612
	Lus10029613
	Lus10029614
	Lus10029615
	Lus10029616
	Lus10029620
	Lus10029621
	Lus10029622
	Lus10029623
	Lus10029624
	Lus10029625
	Lus10029626
	Lus10029628
	Lus10029629
	Lus10029630
	Lus10029631
	Lus10029632
	Lus10029633
	Lus10029634
	Lus10029635
	Lus10029636
	Lus10029637
qRSL9.7	Lus10024895
	Lus10024896
	Lus10024897
	Lus10024898
	Lus10024899
	Lus10024900
	Lus10024901
	Lus10024902
	Lus10024903
	Lus10024904
	Lus10024905
	Lus10024906
	Lus10024907
	Lus10024908
qRSL10.1	Lus10032703
	Lus10032704
	Lus10032705
	Lus10032706
	Lus10032707
	Lus10032708
	Lus10032709
	Lus10032710
	Lus10032712
	Lus10032713
	Lus10032714
	Lus10032715
qRGR10.2	Lus10018781
	Lus10018782
	Lus10018783
	Lus10018784
	Lus10018785
	Lus10018786
	Lus10018787
	Lus10000703
	Lus10000704
	Lus10000705
	Lus10000706
	Lus10000707
	Lus10000708
	Lus10000709
	Lus10000710
	Lus10000711
	Lus10022939
	Lus10022937
	Lus10022936
	Lus10022935
	Lus10022934
	Lus10022933
	Lus10022932
	Lus10022931
	Lus10022930
	Lus10022929
	Lus10022928
	Lus10022927
	Lus10022926
	Lus10022925
	Lus10022924
	Lus10022923
	Lus10022922
	Lus10022921
	Lus10022920
qRGR11.1	Lus10026405
	Lus10026404
	Lus10026403
	Lus10026402
	Lus10026401
	Lus10026400
	Lus10026399
	Lus10026398
	Lus10026397
	Lus10026396
	Lus10026395
	Lus10026394
	Lus10026393
	Lus10026391
	Lus10026390
	Lus10026389
	Lus10026388
	Lus10026387
	Lus10026386
	Lus10026385
	Lus10026384
	Lus10026383
	Lus10026382
	Lus10026381
	Lus10026380
	Lus10026379
	Lus10026378
	Lus10026377
	Lus10026376
	Lus10026375
	Lus10026374
	Lus10026373
	Lus10026372
	Lus10026371
qRSL11.2	Lus10026275
	Lus10026274
	Lus10026273
	Lus10026272
	Lus10026271
	Lus10026270
	Lus10026269
	Lus10026268
	Lus10026267
	Lus10026266
	Lus10026265
	Lus10026264
	Lus10026263
	Lus10026262
	Lus10026261
	Lus10026260
	Lus10026256
	Lus10026255
	Lus10026254
	Lus10026253
	Lus10026252
	Lus10026251
	Lus10026250
	Lus10026249
	Lus10026248
	Lus10026247
	Lus10026246
	Lus10026244
	Lus10026243
	Lus10026242
	Lus10026241
	Lus10026240
	Lus10026239
	Lus10026238
	Lus10026237
	Lus10026236
	Lus10026235
	Lus10026234
	Lus10026233
	Lus10026232
	Lus10026231
	Lus10026230
	Lus10026229
	Lus10026228
	Lus10026227
	Lus10026226
	Lus10026225
qRGR11.3	Lus10036608
	Lus10036607
	Lus10036606
	Lus10036605
	Lus10036604
	Lus10036603
	Lus10036602
	Lus10036601
	Lus10036600
	Lus10036599
	Lus10036598
	Lus10036597
	Lus10036596
	Lus10036595
	Lus10036594
	Lus10036592
	Lus10036591
	Lus10036590
	Lus10036589
	Lus10036588
	Lus10036587
	Lus10036586
	Lus10036585
	Lus10036584
qRSL11.4	Lus10036425
	Lus10036424
	Lus10036423
	Lus10036422
	Lus10036421
	Lus10036420
	Lus10036419
	Lus10036418
	Lus10036417
	Lus10036416
	Lus10036415
	Lus10036414
	Lus10036413
	Lus10036412
	Lus10036411
	Lus10036410
	Lus10036409
	Lus10036408
	Lus10036406
	Lus10036405
	Lus10036404
	Lus10036403
	Lus10036402
	Lus10036401
	Lus10036399
	Lus10036398
	Lus10036396
	Lus10036395
	Lus10036394
	Lus10036393
	Lus10036392
	Lus10036391
	Lus10036390
	Lus10036389
	Lus10036388
	Lus10036387
	Lus10036386
	Lus10036385
	Lus10036384
	Lus10036383
	Lus10036382
	Lus10036381
	Lus10036380
	Lus10036379
	Lus10036378
	Lus10036377
	Lus10036376
	Lus10036375
	Lus10036374
	Lus10036373
	Lus10036372
	Lus10036371
	Lus10036370
qRRL11.5	Lus10012953
	Lus10012954
	Lus10012955
	Lus10012956
	Lus10012957
	Lus10012958
	Lus10012959
	Lus10012960
	Lus10012961
	Lus10012962
	Lus10012963
	Lus10012964
	Lus10012965
	Lus10012966
	Lus10012967
	Lus10012968
	Lus10012969
	Lus10012970
	Lus10012971
	Lus10012973
	Lus10012974
	Lus10012975
	Lus10012976
	Lus10012977
	Lus10012978
	Lus10012979
	Lus10012981
	Lus10012982
	Lus10012984
	Lus10012985
qRSL11.6	Lus10039258
	Lus10039256
	Lus10039255
	Lus10039254
	Lus10039253
	Lus10039251
	Lus10039250
	Lus10039249
	Lus10039248
	Lus10039247
	Lus10039246
	Lus10039245
	Lus10039244
	Lus10039243
	Lus10039241
	Lus10039240
	Lus10039239
	Lus10039238
	Lus10039237
	Lus10039236
	Lus10039235
	Lus10039234
	Lus10039233
	Lus10039232
qRGR11.7	Lus10031112
	Lus10031113
	Lus10031114
	Lus10031115
	Lus10031116
	Lus10031117
	Lus10031118
	Lus10031120
	Lus10031121
	Lus10031122
	Lus10031123
	Lus10031124
	Lus10031125
	Lus10031126
	Lus10031127
	Lus10031128
	Lus10031129
	Lus10031130
	Lus10031131
	Lus10031132
	Lus10031133
	Lus10031134
	Lus10031135
	Lus10031136
	Lus10031137
	Lus10031138
	Lus10031139
	Lus10031140
	Lus10031141
	Lus10031142
	Lus10031143
	Lus10031144
	Lus10031145
qRSL12.1	Lus10006751
	Lus10006750
	Lus10006749
	Lus10006748
	Lus10006747
	Lus10006746
	Lus10006745
	Lus10006744
	Lus10006743
	Lus10006742
	Lus10006741
	Lus10006740
	Lus10006739
	Lus10006738
	Lus10006737
	Lus10006736
	Lus10006735
	Lus10006734
	Lus10006733
	Lus10006732
	Lus10006731
	Lus10006730
	Lus10006729
	Lus10006728
	Lus10006727
	Lus10006726
qRSL12.2	Lus10016871
	Lus10016870
	Lus10016869
	Lus10016865
	Lus10016866
	Lus10016864
	Lus10016863
	Lus10016862
	Lus10016861
	Lus10016860
	Lus10016859
	Lus10016858
	Lus10016857
	Lus10016856
	Lus10016855
	Lus10016854
	Lus10016853
	Lus10016851
	Lus10016850
	Lus10016849
	Lus10016848
	Lus10016847
	Lus10016846
qRRL12.3	Lus10031651
	Lus10031650
	Lus10031649
	Lus10031648
	Lus10031647
	Lus10031646
	Lus10031645
	Lus10031644
	Lus10031643
	Lus10031642
	Lus10031641
	Lus10031640
	Lus10031639
	Lus10031638
	Lus10031637
	Lus10031636
	Lus10031635
	Lus10031634
	Lus10031633
	Lus10031632
	Lus10031631
	Lus10031630
	Lus10031629
	Lus10031628
	Lus10031627
qRSL12.4	Lus10031499
	Lus10031498
	Lus10031497
	Lus10031496
	Lus10031495
	Lus10031494
	Lus10031493
	Lus10031492
	Lus10031491
	Lus10031490
	Lus10031489
	Lus10031488
	Lus10031487
	Lus10031486
	Lus10031485
	Lus10031484
	Lus10031483
	Lus10031482
	Lus10031481
	Lus10031480
	Lus10031479
	Lus10031478
	Lus10031477
	Lus10031476
	Lus10031475
	Lus10031474
	Lus10031473
	Lus10031472
	Lus10031471
	Lus10031470
	Lus10031469
	Lus10031468
	Lus10031467
	Lus10031466
	Lus10031465
	Lus10031464
	Lus10031463
qRSL13.1	Lus10010694
	Lus10010693
	Lus10010692
	Lus10010691
	Lus10010689
	Lus10010688
	Lus10010687
	Lus10010686
qRRL13.2	Lus10025981
	Lus10025982
	Lus10025983
	Lus10025984
	Lus10025985
	Lus10025986
	Lus10025987
	Lus10025988
	Lus10025989
	Lus10025990
	Lus10025991
	Lus10025992
	Lus10025993
	Lus10025994
	Lus10025995
	Lus10025996
	Lus10025997
	Lus10025998
	Lus10025999
	Lus10026000
	Lus10026001
	Lus10026003
	Lus10026004
	Lus10026005
	Lus10026006
	Lus10026007
	Lus10026008
	Lus10026009
	Lus10026010
	Lus10026011
	Lus10026012
	Lus10026013
	Lus10026014
	Lus10026015
	Lus10026016
	Lus10026017
	Lus10026018
	Lus10026019
	Lus10026020
	Lus10026022
	Lus10026023
	Lus10026024
	Lus10026025
	Lus10026026
qRSL13.3	Lus10026439
	Lus10026441
	Lus10026445
	Lus10026447
	Lus10026448
	Lus10026449
	Lus10026452
qRSL13.4	Lus10031945
	Lus10031946
	Lus10031947
	Lus10031948
	Lus10031950
	Lus10031951
	Lus10031952
	Lus10031953
	Lus10031955
	Lus10031956
	Lus10031957
	Lus10031958
	Lus10031959
	Lus10031960
	Lus10031961
	Lus10031962
	Lus10031963
	Lus10031964
	Lus10031965
	Lus10031966
	Lus10031967
	Lus10031968
	Lus10031969
	Lus10031970
	Lus10031971
	Lus10031972
	Lus10031973
	Lus10031974
	Lus10031975
	Lus10031976
	Lus10031977
	Lus10031978
	Lus10031979
	Lus10031980
	Lus10031981
	Lus10031982
	Lus10031983
	Lus10031984
	Lus10031985
	Lus10031986
qRSL14.1	Lus10000860
	Lus10000862
	Lus10028537
	Lus10028538
	Lus10028539
	Lus10028540
	Lus10028541
	Lus10028542
	Lus10028543
	Lus10028544
	Lus10028545
qRSL14.2	Lus10013371
	Lus10013370
	Lus10013369
	Lus10013368
	Lus10013367
	Lus10013366
	Lus10013365
	Lus10013364
	Lus10013363
	Lus10013362
	Lus10013361
	Lus10013360
	Lus10013359
	Lus10013358
	Lus10013357
	Lus10013356
	Lus10013355
	Lus10013354
	Lus10013353
	Lus10013352
	Lus10013351
	Lus10013350
	Lus10013349
qRSL14.3	Lus10013332
	Lus10013330
	Lus10013329
	Lus10013328
	Lus10013327
	Lus10013326
	Lus10013325
	Lus10013324
	Lus10013323
	Lus10013322
	Lus10013321
	Lus10013320
	Lus10013319
	Lus10013318
	Lus10013317
	Lus10013316
	Lus10013315
	Lus10013314
	Lus10013313
	Lus10013312
	Lus10013311
	Lus10013310
	Lus10013309
	Lus10013308
	Lus10013307
	Lus10013306
	Lus10013304
	Lus10013303
	Lus10013302
	Lus10013301
	Lus10013300
qRSL14.4	Lus10037445
	Lus10037446
	Lus10037447
	Lus10037448
	Lus10037449
	Lus10000489
	Lus10000490
	Lus10000491
	Lus10000492
	Lus10000493
	Lus10003318
	Lus10003319
	Lus10003320
	Lus10003321
	Lus10003322
	Lus10003323
	Lus10003324
	Lus10003325
	Lus10003326
qRSL14.5	Lus10003937
	Lus10003938
	Lus10003939
	Lus10003940
	Lus10003942
	Lus10003943
	Lus10004090
	Lus10004089
	Lus10004088
	Lus10004087
	Lus10004086
	Lus10004085
	Lus10004084
	Lus10004083
	Lus10004081
	Lus10004080
	Lus10004079
	Lus10004078
	Lus10004077
	Lus10004076
qRSL14.6	Lus10003095
	Lus10003094
	Lus10003093
	Lus10003092
	Lus10003091
	Lus10003090
qRSL15.1	Lus10029307
	Lus10029308
	Lus10029309
	Lus10029310
	Lus10029311
	Lus10029312
	Lus10029313
	Lus10029314
	Lus10029315
	Lus10029316
	Lus10029318
	Lus10029319
	Lus10029320
	Lus10029321
	Lus10029322
	Lus10029323
	Lus10029324
	Lus10029325
	Lus10029326
	Lus10029327
	Lus10029328
	Lus10029329
	Lus10029330
	Lus10029331
	Lus10029332
	Lus10029333
	Lus10029334
	Lus10029335
	Lus10029336
	Lus10029337
	Lus10029338
	Lus10029339
	Lus10029340
	Lus10029341
	Lus10029342
	Lus10029343
	Lus10029344
	Lus10029345
qRSL15.2	Lus10011470
	Lus10011471
	Lus10011472
	Lus10011473
	Lus10011474
	Lus10011475
	Lus10011476
	Lus10011477
	Lus10011478
	Lus10011479
	Lus10011480
	Lus10011481
	Lus10011482
	Lus10011483
	Lus10011484
	Lus10011485
	Lus10011486
	Lus10011487
	Lus10011488
qRSL15.3	Lus10008254
	Lus10008255
	Lus10008257
qRGR15.4	Lus10037958
	Lus10037957
	Lus10037956
	Lus10037955
	Lus10037954
	Lus10037953
	Lus10037952
	Lus10037951
	Lus10037950
	Lus10037949
	Lus10037948
	Lus10037947
	Lus10037946
	Lus10037945
	Lus10037944
	Lus10037943
	Lus10037942
	Lus10037941
	Lus10037940
	Lus10037939
	Lus10037938
	Lus10037937
	Lus10037936
	Lus10037935
qRGR15.5	Lus10014814
	Lus10014813
	Lus10014812
	Lus10014811
	Lus10014810
	Lus10014809
	Lus10014808
	Lus10014807
	Lus10014806
	Lus10014805
	Lus10014804
	Lus10014803
	Lus10014802
	Lus10014801
	Lus10014800
	Lus10014799
	Lus10014798
	Lus10014797
	Lus10014796
qRSL15.6	Lus10007914
	Lus10007913
	Lus10007912
	Lus10007911
	Lus10007910
	Lus10007909
	Lus10007908
	Lus10007907
	Lus10007906
	Lus10007905
	Lus10007904
	Lus10007902
	Lus10007901
	Lus10007900
	Lus10007899
	Lus10007898
	Lus10007897
	Lus10007896
	Lus10007895
	Lus10007894
	Lus10007893
	Lus10007892
	Lus10007891
	Lus10007890
	Lus10007889
	Lus10007888
	Lus10007887
	Lus10007886
	Lus10007885
	Lus10007884
	Lus10007883
	Lus10007882

## Sheet: Supplementary Table S8
Supplementary Table S8. Candidate genes
QTL	Flax gene	Start (bp)	End (bp)	Functional annotation	Arabidopsis gene	Gene names
qRSL1.1	Lus10025866	1934896	1935231	Bifunctional inhibitor/lipid-transfer protein/seed storage 2S albumin superfamily protein	AT5G48490.1
	Lus10025882	1988042	1989468	AGC (cAMP-dependent, cGMP-dependent and protein kinase C) kinase family protein	AT3G25250.1	AGC2,AGC2-1,AtOXI1,OXI1
qRSL1.2	Lus10027722	4247371	4248033	C-repeat/DRE binding factor 2	AT4G25470.1	ATCBF2,CBF2,DREB1C,FTQ4
	Lus10027731	4313310	4315731		AT1G03910.1
	Lus10027735	4335850	4337616	PLATZ transcription factor family protein	AT1G21000.1
	Lus10027736	4340338	4340820	RING/U-box superfamily protein	AT4G17905.1	ATL4H
	Lus10027737	4342012	4344461	Pectin lyase-like superfamily protein	AT2G36710.1
	Lus10027738	4347071	4352219	Acyl-CoA N-acyltransferase with RING/FYVE/PHD-type zinc finger domain	AT2G36720.1
	Lus10027744	4376549	4378223	RING/FYVE/PHD zinc finger superfamily protein	AT5G05830.1
qRSL1.3	Lus10034303	6328226	6329922	Regulator of Vps4 activity in the MVB pathway protein	AT1G13340.1
	Lus10034301	6333861	6337066	aluminum-activated malate transporter 9	AT3G18440.1	ALMT9,AtALMT9
	Lus10034299	6342366	6346756	protein phosphatase 2A subunit A2	AT3G25800.1	PDF1,PP2AA2,PR 65
	Lus10034296	6356331	6359310	bZIP transcription factor family protein	AT1G68640.1	PAN
	Lus10034288	6383145	6384044	mitogen-activated protein kinase kinase kinase 2	AT3G50310.1	MAPKKK2
	Lus10034283	6394769	6397284	Transmembrane amino acid transporter family protein	AT1G25530.1
qRSL1.4	Lus10029101	6944855	6945511	basic leucine-zipper 42	AT3G30530.1	ATBZIP42,bZIP42
	Lus10029113	7013015	7017012	Armadillo/beta-catenin-like repeat family protein	AT1G68940.1
qRSL1.5	Lus10009407	12061194	12061763	Stress responsive A/B Barrel Domain	AT5G22580.1
	Lus10009412	12083964	12086320	UDP-glucosyltransferase 74F2	AT2G43820.1	ATSAGT1,GT,SAGT1,SGT1,UGT74F2
qRSL1.6	Lus10018815	27823004	27824842	WRKY family transcription factor	AT4G01250.1	AtWRKY22,WRKY22
	Lus10018817	27834261	27837195	RING/U-box superfamily protein	AT4G01270.1
	Lus10018819	27840609	27842551	Erythronate-4-phosphate dehydrogenase family protein	AT1G01500.1
	Lus10018827	27875626	27883037	transmembrane protein-related	AT2G46060.1
	Lus10018832	27900605	27902554	glycerol-3-phosphate acyltransferase 5	AT3G11430.1	ATGPAT5,GPAT5
qRGR2.1	Lus10033213	17306783	17346619	Translation elongation factor EF1B, gamma chain	AT1G57720.1	GST,EF1B
qRSL2.2	Lus10033185	17756668	17761085	Forkhead-associated (FHA) domain-containing protein	AT3G54350.1	emb1967
	Lus10033184	17788903	17789952	salt tolerance homolog2	AT1G75540.1	STH2
	Lus10033183	17790627	17790896	Rhamnogalacturonate lyase family protein	AT1G09910.1
qRSL2.3	Lus10013205	22980729	22983011	NAC (No Apical Meristem) domain transcriptional regulator superfamily protein	AT1G76420.1	ANAC31,CUC3,NAC368
	Lus10013210	23005172	23005978	RING/U-box superfamily protein	AT1G20823.1
qRSL3.1	Lus10019174	3515780	3521300		AT1G69070.1
	Lus10000646	3560213	3562123	reversibly glycosylated polypeptide 3	AT3G08900.1	RGP,RGP3
	Lus10036975	3593694	3594878	Tetratricopeptide repeat (TPR)-like superfamily protein	AT3G04130.1
	Lus10036984	3626589	3627575	Acid phosphatase/vanadium-dependent haloperoxidase-related protein	AT1G24350.1
	Lus10036985	3629405	3633138	Protein of Unknown Function (DUF239)	AT2G44220.1
	Lus10036997	3681734	3682087	Remorin family protein	AT1G67590.1
qRSL3.2	Lus10007091	18050975	18052478		AT1G71430.1
	Lus10007102	18126418	18126957	pathogenesis-related gene 1	AT2G14610.1	ATPR1,PR 1,PR1
	Lus10007106	18141969	18144500	LisH/CRA/RING-U-box domains-containing protein	AT5G09630.1
	Lus10007108	18150152	18152535	Plant protein of unknown function (DUF828)	AT5G64470.2	TBL12
	Lus10008240	19548971	19550080	NAC 14	AT1G33060.2	ANAC14,NAC14
qRSL3.3	Lus10008238	19575006	19579858	ATP citrate lyase (ACL) family protein	AT2G20420.1
	Lus10008235	19598506	19599030	RING/U-box superfamily protein	AT5G20885.1
	Lus10008232	19612236	19637407	peptide transporter 3	AT5G46050.1	ATPTR3,PTR3
	Lus10008229	19648650	19649464	Leucine-rich repeat receptor-like protein kinase family protein	AT4G08850.1
	Lus10008226	19664928	19666552	cellulose synthase A4	AT5G44030.1	CESA4,IRX5,NWS2
	Lus10008225	19667075	19669245	cellulose synthase A4	AT5G44030.1	CESA4,IRX5,NWS2
qRSL3.4	Lus10004531	20215869	20217041	NAC domain containing protein 38	AT2G24430.1	ANAC38,ANAC39,NAC38
	Lus10007192	20280550	20281025	AP2/B3-like transcriptional factor family protein	AT1G49475.1
	Lus10007194	20331478	20334218	Flavin containing amine oxidoreductase family	AT4G01690.1	HEMG1,PPO1,PPOX
qRSL3.5	Lus10012625	20877054	20878740	Cytochrome b561/ferric reductase transmembrane with DOMON related domain	AT3G61750.1
	Lus10012628	20893692	20896059	RING/U-box superfamily protein	AT5G53110.1
qRSL3.6	Lus10033379	23303357	23305473	Core-2/I-branching beta-1,6-N-acetylglucosaminyltransferase family protein	AT1G71070.1
	Lus10033380	23305986	23306708	B-box 32	AT3G21150.1	BBX32
	Lus10033381	23312059	23320515	RING/FYVE/PHD zinc finger superfamily protein	AT1G50440.1
	Lus10033385	23340661	23342134	FAD/NAD(P)-binding oxidoreductase family protein	AT5G05320.1
qRRL4.1	Lus10032984	10965150	10966091	plastid transcription factor 1	AT3G02150.2	PTF1,TCP13,TFPD
qRSL4.2	Lus10034393	13796615	13797745	DWNN domain, a CCHC-type zinc finger	AT5G47430.3
	Lus10034392	13797911	13798411		AT5G49550.1
	Lus10034387	13822157	13825163	ABC-2 type transporter family protein	AT3G25620.2
	Lus10034390	13808408	13808820	RNA-dependent RNA polymerase 1	AT1G14790.1	ATRDRP1,RDR1
	Lus10034377	13891858	13894771	brassinosteroid-6-oxidase 1	AT5G38970.1	ATBR6OX,BR6OX,BR6OX1,CYP85A1
	Lus10034372	13909301	13910117	myb domain protein 121	AT3G30210.1	ATMYB121,MYB121
	Lus10034370	13932153	13934661	K-box region and MADS-box transcription factor family protein	AT1G69120.1	AGL7,AP1
qRGR4.3	Lus10041494	14479091	14480464	Eukaryotic aspartyl protease family protein	AT3G25700.1
	Lus10041503	14521515	14538868	ARM repeat superfamily protein	AT1G12930.1
	Lus10041509	14567225	14569339	Protein kinase superfamily protein	AT3G26700.1
	Lus10041510	14570025	14572628	Protein of unknown function (DUF3754)	AT3G19340.1
	Lus10041511	14573180	14574658	ferulic acid 5-hydroxylase 1	AT4G36220.1	CYP84A1,FAH1
	Lus10041512	14580893	14585131	Protein of unknown function (DUF3754)	AT3G19340.1
	Lus10041515	14592199	14597891	SU(VAR)3-9 homolog 4	AT5G13960.1	KYP,SDG33,SUVH4
	Lus10041516	14599009	14607185	Glycosyl hydrolase family 38 protein	AT5G13980.1
	Lus10041519	14617147	14619857	phosphate transporter 3;1	AT5G14040.1	PHT3;1
	Lus10041527	14650672	14652686	Endosomal targeting BRO1-like domain-containing protein	AT5G14020.1
	Lus10041528	14653015	14654776	Uncharacterised protein family (UPF497)	AT4G15620.1
	Lus10041529	14659822	14670776	Esterase/lipase/thioesterase family protein	AT5G41130.1
	Lus10041532	14689718	14690552	SOUL heme-binding family protein	AT1G17100.1
	Lus10041533	14691649	14692225		AT1G27435.1
	Lus10041534	14695308	14696144	NAC domain containing protein 41	AT2G33480.2	ANAC41,NAC41
	Lus10041543	14732013	14734285	ACT domain repeat 6	AT3G01990.1	ACR6
	Lus10041548	14758379	14758667	AGAMOUS-like 13	AT3G61120.1	AGL13
	Lus10041550	14768443	14770843		AT3G27030.1
	Lus10041551	14769351	14769560		AT3G27030.1
	Lus10041555	14787435	14793844		AT4G27010.1
	Lus10041581	14899774	14902794	lysine histidine transporter 1	AT5G40780.1	LHT1
	Lus10041586	14921423	14925306	Proteasome component (PCI) domain protein	AT5G14250.1	COP13,CSN3,FUS11
qRSL4.4	Lus10009104	17134958	17135467		AT2G01300.1
	Lus10009107	17141532	17146187	Disease resistance protein (TIR-NBS-LRR class) family	AT4G12010.1
	Lus10009112	17160065	17163087	NAD(P)-binding Rossmann-fold superfamily protein	AT4G27760.1	FEY,FEY3
	Lus10020814	17170551	17171648	plasmodesmata-located protein 7	AT5G37660.2	PDLP7
	Lus10020801	17222565	17222732	translocase of the outer mitochondrial membrane 6	AT1G49410.1	TOM6
	Lus10020800	17226546	17227972	TPX2 (targeting protein for Xklp2) protein family	AT5G37478.1
	Lus10020795	17243471	17244118		AT1G65720.1
qRGR5.1	Lus10004752	1429229	1429951	Integrase-type DNA-binding superfamily protein	AT5G07580.1
	Lus10004751	1431208	1432977	Tetratricopeptide repeat (TPR)-like superfamily protein	AT5G55740.1	CRR21
	Lus10004750	1433207	1436676	Transketolase	AT2G45290.1
	Lus10004749	1437968	1440883	Ribosomal protein S5/Elongation factor G/III/V family protein	AT3G22980.1
	Lus10004748	1443380	1446085	Protein kinase superfamily protein	AT4G33950.1	ATOST1,OST1,P44,SNRK2-6,SNRK2.6,SRK2E
	Lus10004747	1449598	1453554	Disease resistance protein (TIR-NBS-LRR class) family	AT5G36930.2
	Lus10004738	1488353	1488982	ERF family protein 38	AT2G35700.1	ATERF38,ERF38
qRSL5.2	Lus10033229	3781530	3783266	Metal-dependent protein hydrolase	AT5G41970.1
qRSL5.3	Lus10035361	12311564	12312539	lsd one like 1	AT1G32540.1	LOL1
	Lus10004460	12385497	12386684	RING/U-box superfamily protein	AT3G05200.1	ATL6
	Lus10004463	12396789	12398480	Signal peptidase subunit	AT5G27430.1
	Lus10004467	12415278	12416666	RING/U-box superfamily protein	AT3G05250.1
qRSL6.1	Lus10011125	3914840	3918805	NADP-malic enzyme 3	AT5G25880.1	ATNADP-ME3,NADP-ME3
	Lus10011127	3922314	3923972	Senescence/dehydration-associated protein-related	AT4G15450.1
	Lus10011133	3944586	3947776	Peptidase M28 family protein	AT5G19740.1
	Lus10011137	3965523	3966188	oxidative stress 3	AT5G56550.1	ATOXS3,OXS3
	Lus10011139	3970403	3971456	profilin 4	AT4G29340.1	PRF4
qRGR7.1	Lus10028930	1065070	1065711	Bifunctional inhibitor/lipid-transfer protein/seed storage 2S albumin superfamily protein	AT1G62500.1
	Lus10028923	1091166	1092029		AT4G22600.1
	Lus10028919	1108841	1111550	stress-inducible protein, putative	AT1G62740.1
	Lus10028909	1145997	1148866	Translation elongation factor EFG/EF2 protein	AT1G62750.1	ATSCO1,ATSCO1/CPEF-G,SCO1
qRSL7.2	Lus10025389	13879109	13882810	Minichromosome maintenance (MCM2/3/5) family protein	AT5G46280.1	MCM3
	Lus10025392	13900598	13900936		AT1G06475.1
	Lus10025394	13911940	13913346	RING/FYVE/PHD zinc finger superfamily protein	AT2G34200.1
	Lus10025403	13957258	13959178	Protein of unknown function (DUF688)	AT4G18630.1
qRRL7.3	Lus10015497	16793099	16794890	Metal-dependent phosphohydrolase	AT2G23820.2
qRGR8.1	Lus10001009	17277608	17279062	expansin-like B1	AT4G17030.1	AT-EXPR,ATEXLB1,ATEXPR1,ATHEXP BETA 3.1,EXLB1,EXPR
	Lus10001010	17279870	17281283	expansin-like B1	AT4G17030.1	AT-EXPR,ATEXLB1,ATEXPR1,ATHEXP BETA 3.1,EXLB1,EXPR
	Lus10001011	17281626	17284739	SU(VAR)3-9 homolog 5	AT2G35160.1	SGD9,SUVH5
	Lus10000597	17330185	17331444	Tetratricopeptide repeat (TPR)-like superfamily protein	AT4G16835.1
	Lus10000598	17331491	17331874	Tetratricopeptide repeat (TPR)-like superfamily protein	AT4G16835.1
	Lus10000599	17332910	17334293	Hyaluronan / mRNA binding family	AT4G17520.1
qRSL8.2	Lus10018488	23102244	23104222	heat shock factor 4	AT4G36990.1	AT-HSFB1,ATHSF4,HSF4,HSFB1
	Lus10018471	23172675	23175788	disease resistance protein (TIR class), putative	AT1G61100.1
qRGR9.1	Lus10004690	4723017	4726040	DA1-related protein 2	AT2G39830.1	DAR2
	Lus10004686	4736403	4740379	Subtilisin-like serine endopeptidase family protein	AT5G59100.1
	Lus10004677	4772729	4773187	Bifunctional inhibitor/lipid-transfer protein/seed storage 2S albumin superfamily protein	AT5G05960.1
qRSL9.2	Lus10031044	6270404	6272575	SEC14 cytosolic factor family protein / phosphoglyceride transfer family protein	AT3G10210.1
	Lus10031047	6305053	6307829	Transmembrane proteins 14C	AT3G57280.1
	Lus10031057	6365976	6367628	Glycosyltransferase family 61 protein	AT2G41640.1
	Lus10031058	6367203	6373033	P-loop nucleoside triphosphate hydrolases superfamily protein with CH (Calponin Homology) domain	AT3G10310.1
	Lus10031059	6388412	6389350	Protein of unknown function, DUF617	AT2G41660.1	MIZ1
qRSL9.3	Lus10002789	15261568	15262707	violaxanthin de-epoxidase-related	AT2G21860.1
qRRL9.4	Lus10005709	16289644	16292348	alpha/beta-Hydrolases superfamily protein	AT5G42930.1
qRRL9.5	Lus10042527	17563650	17564579	syntaxin of plants 111	AT1G08560.1	ATSYP111,KN,SYP111
	Lus10042523	17572080	17573840		AT1G08530.1
	Lus10042519	17591072	17594244		AT3G04160.1
	Lus10042517	17599390	17600305	RmlC-like cupins superfamily protein	AT5G39160.1
qRSL9.6	Lus10029610	17979203	17980286	peroxin-12	AT3G04460.1	APM4,ATPEX12,PEX12
	Lus10029611	17980677	17981899		AT1G04030.1
	Lus10029625	18047423	18047809	receptor-like kinase in in flowers 3	AT2G48010.1	RKF3
	Lus10029629	18069159	18073553	Major facilitator superfamily protein	AT2G48020.1
	Lus10029637	18105745	18109417	oxidoreductase, 2OG-Fe(II) oxygenase family protein	AT4G02940.1
qRSL9.7	Lus10024899	19412744	19415967	RING/U-box superfamily protein with ARM repeat domain	AT2G23140.1
	Lus10024907	19455782	19456276	NAC-domain protein 11	AT5G62380.1	ANAC11,NAC11,VND6
	Lus10024908	19484448	19486309	NAC domain containing protein 74	AT4G28530.1	anac74,NAC74
	Lus10024903	19444425	19445798	Eukaryotic aspartyl protease family protein	AT5G33340.1	CDR1
qRSL10.1	Lus10032707	10904045	10904413	Phospholipid/glycerol acyltransferase family protein	AT1G80950.1
qRGR10.2	Lus10018783	15877020	15877363	Serine protease inhibitor, potato inhibitor I-type family protein	AT2G38870.1
	Lus10000703	15894467	15894784		AT1G06135.1
	Lus10000708	15916602	15923637	alpha/beta-Hydrolases superfamily protein	AT2G42450.1
	Lus10000709	15925137	15927503	autophagy 9 (APG9)	AT2G31260.1	APG9,ATAPG9
	Lus10022935	15964846	15965787	ethylene-responsive element binding factor 15	AT2G31230.1	ATERF15,ERF15
	Lus10022926	15995379	15997016	myb family transcription factor	AT5G41020.1
	Lus10022924	16002977	16006448	Early-responsive to dehydration stress protein (ERD4)	AT1G30360.1	ERD4
qRGR11.1	Lus10026401	4101037	4102047	laccase 3	AT2G30210.1	LAC3
	Lus10026388	4141515	4144130	TBP-associated factor 15B	AT5G58470.1	TAF15b
	Lus10026382	4172782	4176785	pentatricopeptide (PPR) repeat-containing protein	AT2G30100.1
	Lus10026381	4179725	4181053	Protein phosphatase 2C family protein	AT1G07160.1
	Lus10026376	4205379	4208976	glutamine-dependent asparagine synthase 1	AT3G47340.1	ASN1,AT-ASN1,DIN6
qRSL11.2	Lus10026263	4665127	4671754	methionine S-methyltransferase	AT5G49810.1	MMT
	Lus10026261	4674831	4682385	cullin-associated and neddylation dissociated	AT2G02560.2	ATCAND1,CAND1,ETA2,HVE,TIP12
	Lus10026254	4706531	4709568	Endomembrane protein 7 protein family	AT5G10840.1
	Lus10026238	4776760	4777819	CONSTANS-like 4	AT5G24930.1	ATCOL4,COL4
	Lus10026229	4811132	4811332		AT5G10695.1
qRGR11.3	Lus10036601	7091572	7093134	Tetratricopeptide repeat (TPR)-like superfamily protein	AT4G30825.1
	Lus10036599	7095000	7096223	Protein of unknown function, DUF593	AT4G30830.1
	Lus10036597	7100893	7101225	Pentatricopeptide repeat (PPR) superfamily protein	AT4G30700.1
	Lus10036592	7127177	7127511	Low temperature and salt responsive protein family	AT4G30660.1
	Lus10036589	7137962	7139563		AT4G20020.1
	Lus10036586	7145503	7148311	mechanosensitive channel of small conductance-like 1	AT5G12080.1	ATMSL1,MSL1
qRSL11.4	Lus10036410	7956058	7957671		AT5G48340.1
	Lus10036408	7964191	7965537	Fatty acid/sphingolipid desaturase	AT2G46210.1
	Lus10036391	8063558	8064674	Ribosomal L5P family protein	AT4G01310.1
	Lus10036375	8139698	8141581	Pentatricopeptide repeat (PPR-like) superfamily protein	AT2G46050.1
	Lus10036370	8173486	8176885	cysteine synthase C1	AT3G61440.1	ARATH;BSAS3;1,ATCYSC1,CYSC1
qRRL11.5	Lus10012968	15402516	15411411	CDC27 family protein	AT2G20000.1	CDC27b,HBT
	Lus10012979	15478992	15481591	glyoxal oxidase-related protein	AT5G19580.1
qRSL11.6	Lus10039246	17348527	17351822	C2H2-like zinc finger protein	AT4G25610.1
	Lus10039245	17354133	17357968	U-box domain-containing protein kinase family protein	AT3G49060.1
qRGR11.7	Lus10031118	18092308	18093641	AT hook motif DNA-binding family protein	AT4G25320.1
	Lus10031121	18103018	18105631	FK56 BINDING PROTEIN 53	AT4G25340.1	ATFKBP53,FKBP53
	Lus10031140	18205040	18207481	Plant invertase/pectin methylesterase inhibitor superfamily	AT5G51500.1
	Lus10031142	18220097	18221629	NAC 7	AT1G12260.1	ANAC7,EMB2749,NAC7,VND4
qRSL12.1	Lus10006749	808569	809024	Protein of unknown function, DUF538	AT1G61667.1
	Lus10006735	880603	881523	syntaxin of plants 124	AT1G61290.1	ATSYP124,SYP124
	Lus10006732	890823	894178	Disease resistance protein (TIR-NBS-LRR class) family	AT4G11170.1
	Lus10006729	905166	905729	Translation elongation factor EF1B/ribosomal protein S6 family protein	AT3G18760.1
	Lus10006728	912786	916265	Protein of unknown function (DUF77)	AT1G61240.1
qRSL12.2	Lus10016863	6166161	6167165	Calcineurin-like metallo-phosphoesterase superfamily protein	AT5G58200.2
	Lus10016859	6186195	6188472	S-locus lectin protein kinase family protein	AT4G27290.1
qRRL12.3	Lus10031641	19496611	19496829	RING membrane-anchor 2	AT4G28270.1	ATRMA2,RMA2
	Lus10031639	19503485	19504912	NAC domain containing protein 63	AT3G55210.1	anac63,NAC63
	Lus10031645	19481974	19484148	Protein of unknown function (DUF1421)	AT4G28300.1
	Lus10031633	19527696	19529904	cytochrome c oxidase assembly protein CtaG / Cox11 family	AT1G02410.1
qRSL12.4	Lus10031497	20174480	20180292	acyl-CoA binding protein 4	AT3G05420.1	ACBP4
	Lus10031489	20217415	20219800	Calcineurin-like metallo-phosphoesterase superfamily protein	AT3G05580.1
	Lus10031473	20284503	20285225	phloem protein 2-B15	AT1G09155.1	AtPP2-B15,PP2-B15
	Lus10031467	20316064	20317695	Drought-responsive family protein	AT5G26990.1
qRSL13.1	Lus10010687	1089482	1105270	Zinc finger C-x8-C-x5-C-x3-H type family protein	AT1G10320.1
qRRL13.2	Lus10025989	3205187	3206341	cytochrome BC1 synthesis	AT3G50930.1	BCS1
	Lus10025992	3212527	3215942		AT5G66420.2
	Lus10025993	3219985	3224039	jasmonic acid carboxyl methyltransferase	AT1G19640.1	JMT
	Lus10025997	3243302	3243661		AT4G36500.1
	Lus10026011	3289263	3293142	transmembrane receptors;ATP binding	AT1G27170.1
	Lus10026016	3311662	3315196	FAD/NAD(P)-binding oxidoreductase family protein	AT5G49555.1
	Lus10026019	3324283	3325500	Protein of unknown function (DUF59)	AT3G50845.1
	Lus10026022	3342147	3342629		AT5G66780.1
qRSL13.3	Lus10026447	8654583	8657402	homology to ABI1	AT1G72770.1	HAB1
	Lus10026448	8659125	8665470	aminopeptidase M1	AT4G33090.1	APM1,ATAPM1
	Lus10026449	8698915	8700550	aminopeptidase M1	AT4G33090.1	APM1,ATAPM1
qRSL13.4	Lus10031951	15570862	15572326	NAC domain containing protein 47	AT3G04070.1	anac47,NAC47
	Lus10031963	15636703	15637050	NPK1-related protein kinase 3	AT3G06030.1	ANP3,MAPKKK12,NP3
	Lus10031979	15702473	15703274	ribosomal protein S27	AT3G61110.1	ARS27A,RS27A
qRSL14.1	Lus10028537	654060	654491	Translation protein SH3-like family protein	AT3G49910.1
	Lus10028543	689308	692398	ATPase family associated with various cellular activities (AAA)	AT1G21690.1	EMB1968,RFC4
qRSL14.2	Lus10013371	2452176	2453702	IBR domain-containing protein	AT2G31510.1	ARI7,ATARI7
	Lus10013360	2499270	2504582	Outer membrane OMP85 family protein	AT3G44160.1
	Lus10013359	2506519	2510086	P-loop containing nucleoside triphosphate hydrolases superfamily protein	AT1G08410.1
	Lus10013357	2515122	2526297	BRI1 suppressor 1 (BSU1)-like 2	AT1G08420.1	BSL2
qRSL14.3	Lus10013325	2706502	2707332	Eukaryotic aspartyl protease family protein	AT3G52500.1
	Lus10013324	2707418	2708023	Eukaryotic aspartyl protease family protein	AT3G52500.1
	Lus10013321	2723464	2727520	E2F transcription factor 1	AT5G22220.2	ATE2FB,E2F1,E2FB
	Lus10013329	2690340	2690699	Late embryogenesis abundant (LEA) hydroxyproline-rich glycoprotein family	AT2G27260.1
	Lus10013316	2744051	2745790	NAC domain containing protein 89	AT5G22290.1	anac89,NAC89
	Lus10013312	2759029	2761046		AT3G11590.1
	Lus10013309	2786000	2787022	F-box family protein	AT2G27310.1
qRSL14.4	Lus10037448	4532035	4533800	related to AP2 12	AT1G53910.1	RAP2.12
	Lus10037447	4522169	4528243	GDSL-motif lipase 5	AT1G53920.1	GLIP5
qRSL14.5	Lus10004084	7219790	7220551	cytochrome oxidase	ATMG01360.1
	Lus10004081	7291251	7294088	Tetratricopeptide repeat (TPR)-like superfamily protein	AT3G63370.1	OTP86
	Lus10004077	7353081	7354750	Bax inhibitor-1 family protein	AT1G03070.1
qRSL14.6	Lus10003093	7954945	7960415	ammonium transporter 2	AT2G38290.1	AMT2,AMT2;1,ATAMT2
qRSL15.1	Lus10029313	2347637	2349655	Tetratricopeptide repeat (TPR)-like superfamily protein	AT2G20710.1
	Lus10029314	2357396	2358025	ethylene-responsive element binding factor 13	AT2G44840.1	ATERF13,EREBP,ERF13
	Lus10029316	2365994	2366200	ethylene-responsive element binding factor 13	AT2G44840.1	ATERF13,EREBP,ERF13
	Lus10029318	2369086	2369691	ethylene-responsive element binding factor 13	AT2G44840.1	ATERF13,EREBP,ERF13
	Lus10029319	2370667	2371170	ethylene-responsive element binding factor 13	AT2G44840.1	ATERF13,EREBP,ERF13
	Lus10029331	2426866	2427552	ethylene-responsive element binding factor 13	AT2G44840.1	ATERF13,EREBP,ERF13
	Lus10029332	2430278	2430544	ethylene-responsive element binding factor 13	AT2G44840.1	ATERF13,EREBP,ERF13
	Lus10029333	2431690	2432292	ethylene-responsive element binding factor 13	AT2G44840.1	ATERF13,EREBP,ERF13
	Lus10029334	2434083	2434670	ethylene-responsive element binding factor 13	AT2G44840.1	ATERF13,EREBP,ERF13
	Lus10029336	2438700	2441595	Jojoba acyl CoA reductase-related male sterility protein	AT3G11980.1	FAR2,MS2
qRSL15.2	Lus10011475	3194341	3196512	RING/U-box superfamily protein	AT1G80400.1
qRSL15.3	Lus10008255	6025191	6085157	hydrolases;protein serine/threonine phosphatases	AT1G48120.1
qRGR15.4	Lus10037952	13909054	13909908	HXXXD-type acyl-transferase family protein	AT1G24430.1
	Lus10037946	13941228	13950266	kow domain-containing transcription factor 1	AT5G04290.1	KTF1,SPT5L
	Lus10037947	13937325	13940541	ABC transporter family protein	AT5G60790.1	ATGCN1,GCN1
	Lus10037942	13982321	13983670	C2H2-type zinc finger family protein	AT5G04390.1
	Lus10037939	13993941	13997061	NAC domain containing protein 52	AT3G10490.2	ANAC51,ANAC52,NAC52
	Lus10037944	13964205	13965076	Protein of unknown function (DUF1635)	AT5G22930.1
	Lus10037940	13989427	13992112	RAB GTPase homolog C2A	AT5G03530.1	ATRAB,ATRAB ALPHA,ATRAB18B,ATRABC2A,RABC2A
qRGR15.5	Lus10014814	14691403	14694732	cleavage stimulating factor 64	AT1G71800.1	CSTF64
	Lus10014812	14707146	14710289	S-locus lectin protein kinase family protein	AT4G27290.1
	Lus10014810	14717190	14720271	S-locus lectin protein kinase family protein	AT4G27290.1
	Lus10014806	14744323	14745434		AT1G32120.1
	Lus10014804	14769178	14771258	Auxin-responsive GH3 family protein	AT5G54510.1	DFL1,GH3.6
	Lus10014798	14801073	14801748	thioredoxin M-type 4	AT3G15360.1	ATHM4,ATM4,TRX-M4
qRSL15.6	Lus10007900	15232788	15236569	Glycosyl hydrolase superfamily protein	AT5G66460.1
	Lus10007893	15263437	15266292	Mov34/MPN/PAD-1 family protein	AT1G80210.1
	Lus10007897	15254098	15255290	glutathione S-transferase tau 7	AT2G29420.1	ATGSTU7,GST25,GSTU7
	Lus10007896	15255857	15257067	glutathione S-transferase TAU 1	AT2G29490.1	ATGSTU1,GST19,GSTU1
	Lus10007907	15208140	15209436	WRKY family transcription factor	AT4G01250.1	AtWRKY22,WRKY22
	Lus10007906	15215379	15217844	WRKY DNA-binding protein 56	AT1G64000.1	ATWRKY56,WRKY56
	Lus10007905	15218505	15218906	Late embryogenesis abundant protein	AT1G01470.1	LEA14,LSR3
